# Supplementary material for: MNM and SNM maintain but do not establish achiasmate homolog conjunction during Drosophila male meiosis
Source: PLoS Genet. 2019 May 28;15(5):e1008162. doi: 10.1371/journal.pgen.1008162 (PMC6538143; doi:10.1371/journal.pgen.1008162)
Supplement: S4 Table — (XLSX) [file pgen.1008162.s006.xlsx]

## Sheet: PM results enhanced
genotype	cyst number	nucleus number	raw integrated intensity	image average	normalized to cyst average	stdev (per cyst)
control	1	1	6.14886	6.61721	0.929222	0.0715792
control	1	2	5.59977	6.61721	0.846243	0.0715792
control	1	3	5.92181	6.61721	0.894911	0.0715792
control	1	4	7.68897	6.61721	1.16197	0.0715792
control	1	5	6.45677	6.61721	0.975754	0.0715792
control	1	6	6.72735	6.61721	1.01665	0.0715792
control	1	7	6.73527	6.61721	1.01784	0.0715792
control	1	8	5.79741	6.61721	0.876111	0.0715792
control	1	9	6.31228	6.61721	0.95392	0.0715792
control	1	10	6.9479	6.61721	1.04997	0.0715792
control	1	11	6.64649	6.61721	1.00443	0.0715792
control	1	12	6.15875	6.61721	0.930718	0.0715792
control	1	13	6.78277	6.61721	1.02502	0.0715792
control	1	14	6.23396	6.61721	0.942084	0.0715792
control	1	15	6.80313	6.61721	1.0281	0.0715792
control	1	16	6.66458	6.61721	1.00716	0.0715792
control	1	17	6.76807	6.61721	1.0228	0.0715792
control	1	18	6.24923	6.61721	0.944391	0.0715792
control	1	21	6.76496	6.61721	1.02233	0.0715792
control	1	22	6.22124	6.61721	0.940161	0.0715792
control	1	23	7.06806	6.61721	1.06813	0.0715792
control	1	25	7.14921	6.61721	1.0804	0.0715792
control	1	27	7.25694	6.61721	1.09668	0.0715792
control	1	28	7.13083	6.61721	1.07762	0.0715792
control	1	29	6.27609	6.61721	0.94845	0.0715792
control	1	30	6.57693	6.61721	0.993914	0.0715792
control	1	31	6.61002	6.61721	0.998913	0.0715792
control	1	32	7.42517	6.61721	1.1221	0.0715792
control	1	33	7.05873	6.61721	1.06672	0.0715792
control	1	34	6.52661	6.61721	0.986308	0.0715792
control	1	35	6.17006	6.61721	0.932427	0.0715792
control	1	36	6.21304	6.61721	0.938922	0.0715792
control	1	37	6.60125	6.61721	0.997588	0.0715792
control	1	38	6.75224	6.61721	1.02041	0.0715792
control	1	39	6.20937	6.61721	0.938366	0.0715792
control	1	40	6.81642	6.61721	1.03011	0.0715792
control	1	41	6.74262	6.61721	1.01895	0.0715792
control	1	42	6.2105	6.61721	0.938537	0.0715792
control	1	43	7.61744	6.61721	1.15116	0.0715792
control	1	44	6.18561	6.61721	0.934777	0.0715792
control	1	45	6.24443	6.61721	0.943665	0.0715792
control	1	46	6.93234	6.61721	1.04762	0.0715792
control	1	47	7.12065	6.61721	1.07608	0.0715792
control	1	48	7.01689	6.61721	1.0604	0.0715792
control	1	49	6.25376	6.61721	0.945075	0.0715792
control	1	50	6.88117	6.61721	1.03989	0.0715792
control	1	51	6.24301	6.61721	0.943451	0.0715792
control	1	52	7.02197	6.61721	1.06117	0.0715792
control	1	53	6.74347	6.61721	1.01908	0.0715792
control	1	54	6.52123	6.61721	0.985496	0.0715792
control	1	55	6.72651	6.61721	1.01652	0.0715792
control	1	56	6.14349	6.61721	0.928411	0.0715792
control	1	57	7.11754	6.61721	1.07561	0.0715792
control	1	58	6.9397	6.61721	1.04873	0.0715792
control	1	59	6.24754	6.61721	0.944135	0.0715792
control	1	60	6.95581	6.61721	1.05117	0.0715792
control	1	61	6.37421	6.61721	0.963277	0.0715792
control	1	62	7.5165	6.61721	1.1359	0.0715792
control	1	63	6.1384	6.61721	0.927642	0.0715792
control	1	64	6.43528	6.61721	0.972507	0.0715792
control	1	65	6.17996	6.61721	0.933923	0.0715792
control	1	66	6.82094	6.61721	1.03079	0.0715792
control	1	67	7.33554	6.61721	1.10856	0.0715792
control	1	68	5.36424	6.61721	0.81065	0.0715792
control	2	1	6.82886	6.37632	1.07097	0.0992103
control	2	2	6.92895	6.37632	1.08667	0.0992103
control	2	3	6.85798	6.37632	1.07554	0.0992103
control	2	4	7.13253	6.37632	1.1186	0.0992103
control	2	5	7.38191	6.37632	1.15771	0.0992103
control	2	6	7.63808	6.37632	1.19788	0.0992103
control	2	7	6.80652	6.37632	1.06747	0.0992103
control	2	8	6.63829	6.37632	1.04108	0.0992103
control	2	9	7.08644	6.37632	1.11137	0.0992103
control	2	10	6.38382	6.37632	1.00118	0.0992103
control	2	11	7.25948	6.37632	1.13851	0.0992103
control	2	12	7.10284	6.37632	1.11394	0.0992103
control	2	13	7.20265	6.37632	1.12959	0.0992103
control	2	14	7.23347	6.37632	1.13443	0.0992103
control	2	15	6.76326	6.37632	1.06068	0.0992103
control	2	16	6.32614	6.37632	0.99213	0.0992103
control	2	17	7.23545	6.37632	1.13474	0.0992103
control	2	18	6.98494	6.37632	1.09545	0.0992103
control	2	19	6.53594	6.37632	1.02503	0.0992103
control	2	23	6.37873	6.37632	1.00038	0.0992103
control	2	24	5.95885	6.37632	0.934529	0.0992103
control	2	25	6.79663	6.37632	1.06592	0.0992103
control	2	26	6.54838	6.37632	1.02698	0.0992103
control	2	27	6.14546	6.37632	0.963795	0.0992103
control	2	28	6.78419	6.37632	1.06397	0.0992103
control	2	29	6.68325	6.37632	1.04814	0.0992103
control	2	30	6.97221	6.37632	1.09345	0.0992103
control	2	31	7.16109	6.37632	1.12308	0.0992103
control	2	32	6.24273	6.37632	0.979049	0.0992103
control	2	33	6.24669	6.37632	0.97967	0.0992103
control	2	35	6.53367	6.37632	1.02468	0.0992103
control	2	37	6.70954	6.37632	1.05226	0.0992103
control	2	39	5.90202	6.37632	0.925616	0.0992103
control	2	40	6.50031	6.37632	1.01945	0.0992103
control	2	41	7.07965	6.37632	1.1103	0.0992103
control	2	42	6.57863	6.37632	1.03173	0.0992103
control	2	43	6.67024	6.37632	1.0461	0.0992103
control	2	44	6.60493	6.37632	1.03585	0.0992103
control	2	45	6.61821	6.37632	1.03794	0.0992103
control	2	46	6.09174	6.37632	0.95537	0.0992103
control	2	47	6.55347	6.37632	1.02778	0.0992103
control	2	48	6.45535	6.37632	1.01239	0.0992103
control	2	49	7.16335	6.37632	1.12343	0.0992103
control	2	50	6.52491	6.37632	1.0233	0.0992103
control	2	51	6.44546	6.37632	1.01084	0.0992103
control	2	52	5.92577	6.37632	0.929341	0.0992103
control	2	53	6.5283	6.37632	1.02384	0.0992103
control	2	54	6.2464	6.37632	0.979626	0.0992103
control	2	55	3.04205	6.37632	0.477086	0.0992103
control	2	56	4.7094	6.37632	0.738577	0.0992103
control	2	57	6.58004	6.37632	1.03195	0.0992103
control	2	58	6.76326	6.37632	1.06068	0.0992103
control	2	59	5.986	6.37632	0.938786	0.0992103
control	2	60	6.14405	6.37632	0.963573	0.0992103
control	2	61	6.3677	6.37632	0.998649	0.0992103
control	2	62	6.71604	6.37632	1.05328	0.0992103
control	2	63	6.67731	6.37632	1.0472	0.0992103
control	2	64	5.94528	6.37632	0.9324	0.0992103
control	2	65	5.64274	6.37632	0.884953	0.0992103
control	2	66	6.04848	6.37632	0.948585	0.0992103
control	2	67	5.74086	6.37632	0.90034	0.0992103
control	2	68	6.34819	6.37632	0.995589	0.0992103
control	2	69	5.97242	6.37632	0.936657	0.0992103
control	2	70	6.00409	6.37632	0.941624	0.0992103
control	2	71	6.65356	6.37632	1.04348	0.0992103
control	2	72	6.47741	6.37632	1.01585	0.0992103
control	2	73	5.49261	6.37632	0.861407	0.0992103
control	2	74	5.31674	6.37632	0.833826	0.0992103
control	2	75	6.66232	6.37632	1.04485	0.0992103
control	2	76	5.63115	6.37632	0.883135	0.0992103
control	2	77	6.22972	6.37632	0.977009	0.0992103
control	2	78	6.29956	6.37632	0.987962	0.0992103
control	2	79	6.13981	6.37632	0.962908	0.0992103
control	2	80	6.42736	6.37632	1.00801	0.0992103
control	2	81	6.83112	6.37632	1.07133	0.0992103
control	2	82	6.53452	6.37632	1.02481	0.0992103
control	2	83	6.55403	6.37632	1.02787	0.0992103
control	2	86	6.63574	6.37632	1.04069	0.0992103
control	2	87	7.00247	6.37632	1.0982	0.0992103
control	2	89	4.97094	6.37632	0.779594	0.0992103
control	2	90	6.20173	6.37632	0.972619	0.0992103
control	2	91	6.26535	6.37632	0.982596	0.0992103
control	2	92	5.48526	6.37632	0.860254	0.0992103
control	2	93	6.09881	6.37632	0.956478	0.0992103
control	2	94	6.43839	6.37632	1.00973	0.0992103
control	2	96	5.7844	6.37632	0.907169	0.0992103
control	2	97	5.56555	6.37632	0.872848	0.0992103
control	2	99	6.32275	6.37632	0.991598	0.0992103
control	2	100	6.23396	6.37632	0.977674	0.0992103
control	2	101	6.22322	6.37632	0.975989	0.0992103
control	2	102	6.33208	6.37632	0.993061	0.0992103
control	2	103	5.33653	6.37632	0.83693	0.0992103
control	2	104	6.41803	6.37632	1.00654	0.0992103
control	2	105	5.87007	6.37632	0.920605	0.0992103
control	2	106	5.40382	6.37632	0.847483	0.0992103
control	2	107	5.48921	6.37632	0.860875	0.0992103
control	2	108	6.48221	6.37632	1.01661	0.0992103
control	2	109	6.61397	6.37632	1.03727	0.0992103
control	2	110	6.76552	6.37632	1.06104	0.0992103
control	3	1	2.96826	2.83905	1.04551	0.0717347
control	3	2	3.0101	2.83905	1.06025	0.0717347
control	3	5	2.81388	2.83905	0.991133	0.0717347
control	3	7	2.70531	2.83905	0.95289	0.0717347
control	3	8	3.00784	2.83905	1.05945	0.0717347
control	3	9	3.04064	2.83905	1.07101	0.0717347
control	3	10	2.6448	2.83905	0.931577	0.0717347
control	3	11	2.74348	2.83905	0.966335	0.0717347
control	3	13	2.5891	2.83905	0.911958	0.0717347
control	3	14	2.82858	2.83905	0.996312	0.0717347
control	3	15	2.76977	2.83905	0.975597	0.0717347
control	3	16	3.01632	2.83905	1.06244	0.0717347
control	3	17	2.85601	2.83905	1.00597	0.0717347
control	3	18	3.06043	2.83905	1.07798	0.0717347
control	3	20	2.86958	2.83905	1.01075	0.0717347
control	3	21	2.74291	2.83905	0.966136	0.0717347
control	3	22	2.93518	2.83905	1.03386	0.0717347
control	3	23	2.56026	2.83905	0.9018	0.0717347
control	3	24	2.93659	2.83905	1.03436	0.0717347
control	3	25	3.05902	2.83905	1.07748	0.0717347
control	3	26	2.82519	2.83905	0.995117	0.0717347
control	3	27	3.00756	2.83905	1.05935	0.0717347
control	3	28	2.84357	2.83905	1.00159	0.0717347
control	3	29	2.748	2.83905	0.967928	0.0717347
control	3	30	3.08334	2.83905	1.08604	0.0717347
control	3	31	2.80511	2.83905	0.988046	0.0717347
control	3	32	2.67788	2.83905	0.94323	0.0717347
control	3	33	2.73047	2.83905	0.961754	0.0717347
control	3	34	2.6906	2.83905	0.947711	0.0717347
control	3	35	2.70248	2.83905	0.951894	0.0717347
control	3	36	3.00728	2.83905	1.05925	0.0717347
control	3	37	2.91567	2.83905	1.02699	0.0717347
control	3	38	2.65582	2.83905	0.935462	0.0717347
control	3	39	2.84696	2.83905	1.00279	0.0717347
control	3	40	2.9496	2.83905	1.03894	0.0717347
control	3	41	2.88457	2.83905	1.01603	0.0717347
control	3	42	2.47091	2.83905	0.870329	0.0717347
control	3	43	2.86279	2.83905	1.00836	0.0717347
control	3	44	3.11981	2.83905	1.09889	0.0717347
control	3	45	2.6694	2.83905	0.940242	0.0717347
control	3	46	2.97787	2.83905	1.0489	0.0717347
control	3	47	3.27023	2.83905	1.15187	0.0717347
control	3	48	2.78136	2.83905	0.97968	0.0717347
control	3	49	3.21198	2.83905	1.13136	0.0717347
control	3	50	2.64367	2.83905	0.931179	0.0717347
control	3	51	2.64847	2.83905	0.932872	0.0717347
control	3	52	2.85657	2.83905	1.00617	0.0717347
control	3	53	2.93998	2.83905	1.03555	0.0717347
control	3	54	3.02028	2.83905	1.06383	0.0717347
control	3	55	2.61115	2.83905	0.919726	0.0717347
control	3	56	2.65074	2.83905	0.933669	0.0717347
control	3	57	2.71011	2.83905	0.954583	0.0717347
control	3	58	2.85375	2.83905	1.00518	0.0717347
control	3	59	2.52831	2.83905	0.890546	0.0717347
control	3	60	2.694	2.83905	0.948906	0.0717347
control	3	61	2.50314	2.83905	0.881682	0.0717347
control	3	62	2.78985	2.83905	0.982668	0.0717347
control	3	63	2.5317	2.83905	0.891741	0.0717347
control	3	64	2.64367	2.83905	0.931179	0.0717347
control	3	65	3.12349	2.83905	1.10019	0.0717347
control	3	66	3.53686	2.83905	1.24579	0.0717347
control	4	1	5.33681	5.82403	0.916344	0.0808185
control	4	2	5.06001	5.82403	0.868815	0.0808185
control	4	3	5.38997	5.82403	0.925471	0.0808185
control	4	4	5.13889	5.82403	0.88236	0.0808185
control	4	5	5.48469	5.82403	0.941734	0.0808185
control	4	6	5.28875	5.82403	0.90809	0.0808185
control	4	8	5.61023	5.82403	0.963289	0.0808185
control	4	9	6.64197	5.82403	1.14044	0.0808185
control	4	10	5.98006	5.82403	1.02679	0.0808185
control	4	11	6.4432	5.82403	1.10631	0.0808185
control	4	12	5.93086	5.82403	1.01834	0.0808185
control	4	13	5.46122	5.82403	0.937705	0.0808185
control	4	14	5.59326	5.82403	0.960377	0.0808185
control	4	15	5.18017	5.82403	0.889448	0.0808185
control	4	16	5.27065	5.82403	0.904983	0.0808185
control	4	17	5.87007	5.82403	1.00791	0.0808185
control	4	18	5.4977	5.82403	0.943967	0.0808185
control	4	19	5.64812	5.82403	0.969795	0.0808185
control	4	20	5.45048	5.82403	0.93586	0.0808185
control	4	21	4.78065	5.82403	0.82085	0.0808185
control	4	22	5.32748	5.82403	0.914741	0.0808185
control	4	23	5.25849	5.82403	0.902896	0.0808185
control	4	24	5.27093	5.82403	0.905032	0.0808185
control	4	25	6.14207	5.82403	1.05461	0.0808185
control	4	26	5.52767	5.82403	0.949113	0.0808185
control	4	27	6.24188	5.82403	1.07175	0.0808185
control	4	29	6.91086	5.82403	1.18661	0.0808185
control	4	30	5.77818	5.82403	0.992127	0.0808185
control	4	33	5.80674	5.82403	0.99703	0.0808185
control	4	34	5.0815	5.82403	0.872505	0.0808185
control	4	35	5.59326	5.82403	0.960377	0.0808185
control	4	37	5.20053	5.82403	0.892943	0.0808185
control	4	39	5.24634	5.82403	0.900808	0.0808185
control	4	40	5.81211	5.82403	0.997953	0.0808185
control	4	41	5.54435	5.82403	0.951978	0.0808185
control	4	42	6.10786	5.82403	1.04873	0.0808185
control	4	43	5.47055	5.82403	0.939307	0.0808185
control	4	44	5.62126	5.82403	0.965183	0.0808185
control	4	45	5.72276	5.82403	0.982612	0.0808185
control	4	46	5.83671	5.82403	1.00218	0.0808185
control	4	47	5.60231	5.82403	0.96193	0.0808185
control	4	48	5.12419	5.82403	0.879835	0.0808185
control	4	49	5.36537	5.82403	0.921247	0.0808185
control	4	50	5.43436	5.82403	0.933093	0.0808185
control	4	51	5.2814	5.82403	0.906828	0.0808185
control	4	52	6.02756	5.82403	1.03495	0.0808185
control	4	53	5.52823	5.82403	0.94921	0.0808185
control	4	54	5.09676	5.82403	0.875126	0.0808185
control	4	55	5.75415	5.82403	0.988	0.0808185
control	4	56	5.25454	5.82403	0.902216	0.0808185
control	4	58	5.30684	5.82403	0.911197	0.0808185
control	4	59	5.5336	5.82403	0.950133	0.0808185
control	4	61	6.51727	5.82403	1.11903	0.0808185
control	4	63	5.61447	5.82403	0.964018	0.0808185
control	4	66	5.88223	5.82403	1.00999	0.0808185
control	4	67	5.56301	5.82403	0.955182	0.0808185
control	4	68	6.35187	5.82403	1.09063	0.0808185
control	4	70	5.84519	5.82403	1.00363	0.0808185
control	4	72	5.50703	5.82403	0.945569	0.0808185
control	4	73	5.67074	5.82403	0.973679	0.0808185
control	4	74	6.78645	5.82403	1.16525	0.0808185
control	4	75	6.55714	5.82403	1.12588	0.0808185
control	4	76	5.35943	5.82403	0.920227	0.0808185
control	4	77	5.89637	5.82403	1.01242	0.0808185
control	4	78	6.6103	5.82403	1.135	0.0808185
control	4	79	5.92832	5.82403	1.01791	0.0808185
control	4	80	5.4796	5.82403	0.94086	0.0808185
control	4	81	6.13189	5.82403	1.05286	0.0808185
control	4	82	5.26613	5.82403	0.904207	0.0808185
control	4	83	6.40898	5.82403	1.10044	0.0808185
control	4	84	6.89757	5.82403	1.18433	0.0808185
control	4	85	6.36459	5.82403	1.09282	0.0808185
control	4	86	6.21756	5.82403	1.06757	0.0808185
control	4	87	6.01766	5.82403	1.03325	0.0808185
control	4	88	5.47451	5.82403	0.939986	0.0808185
control	4	89	5.78044	5.82403	0.992515	0.0808185
control	4	90	5.94472	5.82403	1.02072	0.0808185
control	4	91	5.48554	5.82403	0.94188	0.0808185
control	4	92	5.61192	5.82403	0.963581	0.0808185
control	4	93	6.19749	5.82403	1.06412	0.0808185
control	4	94	6.10164	5.82403	1.04767	0.0808185
control	4	95	5.72898	5.82403	0.98368	0.0808185
control	4	96	5.70042	5.82403	0.978776	0.0808185
control	4	97	6.25743	5.82403	1.07442	0.0808185
control	4	98	5.36537	5.82403	0.921247	0.0808185
control	4	99	6.30889	5.82403	1.08325	0.0808185
control	4	100	5.72191	5.82403	0.982466	0.0808185
control	4	101	7.26287	5.82403	1.24705	0.0808185
control	4	102	6.00098	5.82403	1.03038	0.0808185
control	4	103	6.15169	5.82403	1.05626	0.0808185
control	4	104	7.2445	5.82403	1.2439	0.0808185
control	4	105	5.89863	5.82403	1.01281	0.0808185
control	4	106	5.49628	5.82403	0.943725	0.0808185
control	4	107	5.6549	5.82403	0.97096	0.0808185
control	4	108	5.73096	5.82403	0.984019	0.0808185
control	4	109	6.43952	5.82403	1.10568	0.0808185
control	4	110	6.30748	5.82403	1.08301	0.0808185
control	4	111	5.7516	5.82403	0.987563	0.0808185
control	4	112	5.59496	5.82403	0.960668	0.0808185
control	4	113	5.75839	5.82403	0.988729	0.0808185
control	4	114	6.1907	5.82403	1.06296	0.0808185
control	4	115	5.58167	5.82403	0.958386	0.0808185
control	4	116	5.85339	5.82403	1.00504	0.0808185
control	4	117	5.50137	5.82403	0.944598	0.0808185
control	4	118	6.15169	5.82403	1.05626	0.0808185
control	4	119	6.04566	5.82403	1.03805	0.0808185
control	4	120	5.90768	5.82403	1.01436	0.0808185
control	4	121	6.23962	5.82403	1.07136	0.0808185
control	4	122	5.95914	5.82403	1.0232	0.0808185
control	4	123	5.89976	5.82403	1.013	0.0808185
control	4	124	6.61199	5.82403	1.13529	0.0808185
control	4	125	5.93821	5.82403	1.01961	0.0808185
control	4	126	5.64812	5.82403	0.969795	0.0808185
control	4	127	6.20343	5.82403	1.06514	0.0808185
control	4	128	5.88336	5.82403	1.01019	0.0808185
control	4	129	6.73725	5.82403	1.1568	0.0808185
control	4	130	6.52632	5.82403	1.12058	0.0808185
control	4	131	6.09203	5.82403	1.04602	0.0808185
control	4	132	5.74849	5.82403	0.987029	0.0808185
control	4	133	6.08439	5.82403	1.0447	0.0808185
control	4	134	5.70693	5.82403	0.979893	0.0808185
control	4	135	6.05244	5.82403	1.03922	0.0808185
control	4	136	6.07789	5.82403	1.04359	0.0808185
control	5	1	6.25121	6.00682	1.04069	0.076723
control	5	2	5.86385	6.00682	0.976199	0.076723
control	5	3	5.73916	6.00682	0.955441	0.076723
control	5	4	5.72728	6.00682	0.953464	0.076723
control	5	5	6.28712	6.00682	1.04666	0.076723
control	5	6	6.68777	6.00682	1.11336	0.076723
control	5	7	6.38834	6.00682	1.06352	0.076723
control	5	8	6.03067	6.00682	1.00397	0.076723
control	5	9	7.08276	6.00682	1.17912	0.076723
control	5	10	7.00501	6.00682	1.16618	0.076723
control	5	11	6.41153	6.00682	1.06737	0.076723
control	5	12	5.64755	6.00682	0.94019	0.076723
control	5	13	6.15338	6.00682	1.0244	0.076723
control	5	14	5.72022	6.00682	0.952287	0.076723
control	5	15	5.77931	6.00682	0.962125	0.076723
control	5	16	6.45394	6.00682	1.07444	0.076723
control	5	17	6.57326	6.00682	1.0943	0.076723
control	5	18	6.22068	6.00682	1.0356	0.076723
control	5	19	6.01088	6.00682	1.00068	0.076723
control	5	20	6.25206	6.00682	1.04083	0.076723
control	5	21	5.92973	6.00682	0.987166	0.076723
control	5	22	6.27298	6.00682	1.04431	0.076723
control	5	23	6.17063	6.00682	1.02727	0.076723
control	5	24	6.24697	6.00682	1.03998	0.076723
control	5	25	6.35498	6.00682	1.05796	0.076723
control	5	28	5.28846	6.00682	0.88041	0.076723
control	5	29	5.92464	6.00682	0.986319	0.076723
control	5	30	5.36085	6.00682	0.89246	0.076723
control	5	31	5.54633	6.00682	0.923339	0.076723
control	5	32	5.40693	6.00682	0.900133	0.076723
control	5	33	7.32847	6.00682	1.22003	0.076723
control	5	34	6.39202	6.00682	1.06413	0.076723
control	5	35	5.55085	6.00682	0.924092	0.076723
control	5	36	7.11952	6.00682	1.18524	0.076723
control	5	37	6.0465	6.00682	1.00661	0.076723
control	5	38	5.56216	6.00682	0.925974	0.076723
control	5	39	5.9351	6.00682	0.988061	0.076723
control	5	40	6.14773	6.00682	1.02346	0.076723
control	5	41	5.7188	6.00682	0.952052	0.076723
control	5	42	5.36141	6.00682	0.892554	0.076723
control	5	43	5.94047	6.00682	0.988955	0.076723
control	5	44	6.04452	6.00682	1.00628	0.076723
control	5	45	5.65094	6.00682	0.940755	0.076723
control	5	46	5.77337	6.00682	0.961136	0.076723
control	5	47	5.81635	6.00682	0.968291	0.076723
control	5	48	6.05272	6.00682	1.00764	0.076723
control	5	49	6.15904	6.00682	1.02534	0.076723
control	5	50	5.30288	6.00682	0.882811	0.076723
control	5	51	5.99391	6.00682	0.997851	0.076723
control	5	52	6.08863	6.00682	1.01362	0.076723
control	5	53	5.28055	6.00682	0.879092	0.076723
control	5	54	5.84773	6.00682	0.973516	0.076723
control	5	55	6.12341	6.00682	1.01941	0.076723
control	5	56	5.90061	6.00682	0.982318	0.076723
control	5	57	5.78299	6.00682	0.962737	0.076723
control	5	58	5.84462	6.00682	0.972998	0.076723
control	5	59	5.84576	6.00682	0.973186	0.076723
control	5	60	5.25029	6.00682	0.874056	0.076723
control	5	61	5.8893	6.00682	0.980435	0.076723
control	5	62	5.41146	6.00682	0.900886	0.076723
control	5	63	6.09259	6.00682	1.01428	0.076723
control	5	64	5.90824	6.00682	0.983589	0.076723
control	5	65	5.93595	6.00682	0.988202	0.076723
control	5	66	7.00105	6.00682	1.16552	0.076723
control	5	67	5.55481	6.00682	0.924751	0.076723
control	6	1	6.84243	7.0513	0.970379	0.123536
control	6	2	7.30585	7.0513	1.0361	0.123536
control	6	3	6.83169	7.0513	0.968855	0.123536
control	6	4	7.09407	7.0513	1.00607	0.123536
control	6	5	6.4873	7.0513	0.920016	0.123536
control	6	6	6.96147	7.0513	0.98726	0.123536
control	6	7	6.60634	7.0513	0.936897	0.123536
control	6	8	6.9281	7.0513	0.982529	0.123536
control	6	9	7.28804	7.0513	1.03357	0.123536
control	6	10	7.26344	7.0513	1.03009	0.123536
control	6	11	7.08361	7.0513	1.00458	0.123536
control	6	12	6.91566	7.0513	0.980765	0.123536
control	6	13	7.07287	7.0513	1.00306	0.123536
control	6	14	6.89163	7.0513	0.977356	0.123536
control	6	15	7.16504	7.0513	1.01613	0.123536
control	6	16	7.0118	7.0513	0.994398	0.123536
control	6	17	6.80002	7.0513	0.964364	0.123536
control	6	18	6.98776	7.0513	0.99099	0.123536
control	6	19	6.92443	7.0513	0.982008	0.123536
control	6	20	6.99116	7.0513	0.991471	0.123536
control	6	21	7.04375	7.0513	0.998929	0.123536
control	6	22	7.22301	7.0513	1.02435	0.123536
control	6	23	7.45033	7.0513	1.05659	0.123536
control	6	24	7.10708	7.0513	1.00791	0.123536
control	6	25	7.28267	7.0513	1.03281	0.123536
control	6	26	7.47691	7.0513	1.06036	0.123536
control	6	27	7.8179	7.0513	1.10872	0.123536
control	6	28	7.44835	7.0513	1.05631	0.123536
control	6	29	7.06326	7.0513	1.0017	0.123536
control	6	30	6.69031	7.0513	0.948806	0.123536
control	6	31	7.41075	7.0513	1.05098	0.123536
control	6	32	7.11047	7.0513	1.00839	0.123536
control	6	33	7.24365	7.0513	1.02728	0.123536
control	6	34	6.56534	7.0513	0.931083	0.123536
control	6	35	6.69286	7.0513	0.949167	0.123536
control	6	36	8.0195	7.0513	1.13731	0.123536
control	6	37	7.50292	7.0513	1.06405	0.123536
control	6	38	7.07287	7.0513	1.00306	0.123536
control	6	39	6.45253	7.0513	0.915084	0.123536
control	6	41	7.81564	7.0513	1.1084	0.123536
control	6	45	4.39753	7.0513	0.623649	0.123536
control	6	46	8.21883	7.0513	1.16558	0.123536
control	6	47	1.49148	7.0513	0.211519	0.123536
control	6	48	7.02989	7.0513	0.996964	0.123536
control	6	50	6.96543	7.0513	0.987822	0.123536
control	6	53	7.32706	7.0513	1.03911	0.123536
control	6	54	7.35222	7.0513	1.04268	0.123536
control	6	55	7.6491	7.0513	1.08478	0.123536
control	6	56	7.01575	7.0513	0.994959	0.123536
control	6	57	7.53742	7.0513	1.06894	0.123536
control	6	58	7.6409	7.0513	1.08362	0.123536
control	6	59	7.8835	7.0513	1.11802	0.123536
control	6	60	6.27044	7.0513	0.88926	0.123536
control	6	61	7.18738	7.0513	1.0193	0.123536
control	6	62	7.08446	7.0513	1.0047	0.123536
control	6	63	7.67625	7.0513	1.08863	0.123536
control	6	64	6.97843	7.0513	0.989666	0.123536
control	6	65	7.65391	7.0513	1.08546	0.123536
control	6	66	7.17353	7.0513	1.01733	0.123536
control	6	67	6.79125	7.0513	0.963121	0.123536
control	6	68	7.26796	7.0513	1.03073	0.123536
control	6	69	7.30415	7.0513	1.03586	0.123536
control	6	70	7.72799	7.0513	1.09597	0.123536
control	6	71	7.77634	7.0513	1.10282	0.123536
control	6	72	6.99031	7.0513	0.99135	0.123536
control	7	1	5.41655	6.02231	0.899414	0.18431
control	7	2	5.67385	6.02231	0.942138	0.18431
control	7	3	5.84689	6.02231	0.970871	0.18431
control	7	4	5.65943	6.02231	0.939743	0.18431
control	7	5	5.5599	6.02231	0.923217	0.18431
control	7	6	6.01116	6.02231	0.998149	0.18431
control	7	7	5.17565	6.02231	0.859412	0.18431
control	7	8	5.22513	6.02231	0.867629	0.18431
control	7	9	5.63257	6.02231	0.935283	0.18431
control	7	10	5.91192	6.02231	0.981669	0.18431
control	7	11	5.62719	6.02231	0.934391	0.18431
control	7	12	5.39054	6.02231	0.895094	0.18431
control	7	13	5.95518	6.02231	0.988852	0.18431
control	7	14	5.87714	6.02231	0.975894	0.18431
control	7	15	5.44256	6.02231	0.903733	0.18431
control	7	16	5.54011	6.02231	0.91993	0.18431
control	7	17	6.2334	6.02231	1.03505	0.18431
control	7	18	5.85735	6.02231	0.972608	0.18431
control	7	19	5.67017	6.02231	0.941527	0.18431
control	7	20	5.56216	6.02231	0.923593	0.18431
control	7	21	5.73605	6.02231	0.952467	0.18431
control	7	22	5.91701	6.02231	0.982514	0.18431
control	7	23	6.10164	6.02231	1.01317	0.18431
control	7	24	12.7088	6.02231	2.11029	0.18431
control	7	25	5.29355	6.02231	0.87899	0.18431
control	7	26	6.24329	6.02231	1.03669	0.18431
control	7	27	6.57722	6.02231	1.09214	0.18431
control	7	28	5.67894	6.02231	0.942983	0.18431
control	7	29	6.17713	6.02231	1.02571	0.18431
control	7	30	6.47939	6.02231	1.0759	0.18431
control	7	32	5.77139	6.02231	0.958335	0.18431
control	7	33	4.73513	6.02231	0.786265	0.18431
control	7	34	5.86526	6.02231	0.973923	0.18431
control	7	35	6.04368	6.02231	1.00355	0.18431
control	7	36	5.89467	6.02231	0.978805	0.18431
control	7	37	5.6238	6.02231	0.933828	0.18431
control	7	38	5.93425	6.02231	0.985378	0.18431
control	7	39	6.22605	6.02231	1.03383	0.18431
control	7	40	9.80786	6.02231	1.62859	0.18431
control	7	41	5.18385	6.02231	0.860774	0.18431
control	7	42	7.03046	6.02231	1.1674	0.18431
control	7	43	6.90492	6.02231	1.14656	0.18431
control	7	44	5.38149	6.02231	0.893592	0.18431
control	7	45	5.30543	6.02231	0.880962	0.18431
control	7	46	5.85198	6.02231	0.971716	0.18431
control	7	47	5.71739	6.02231	0.949368	0.18431
control	7	48	5.91022	6.02231	0.981388	0.18431
control	7	49	6.46638	6.02231	1.07374	0.18431
control	7	50	5.55933	6.02231	0.923123	0.18431
control	7	51	7.47408	6.02231	1.24107	0.18431
control	7	52	6.80709	6.02231	1.13031	0.18431
control	7	53	6.25008	6.02231	1.03782	0.18431
control	7	54	5.27037	6.02231	0.875141	0.18431
control	7	55	6.31059	6.02231	1.04787	0.18431
control	7	56	5.68402	6.02231	0.943828	0.18431
control	7	57	5.74906	6.02231	0.954626	0.18431
control	7	58	6.01823	6.02231	0.999322	0.18431
control	7	59	6.13529	6.02231	1.01876	0.18431
control	7	60	6.10107	6.02231	1.01308	0.18431
control	7	61	5.60344	6.02231	0.930447	0.18431
control	7	62	5.4075	6.02231	0.897911	0.18431
control	7	63	5.17706	6.02231	0.859647	0.18431
control	8	1	6.90605	7.02699	0.982789	0.111755
control	8	2	7.23516	7.02699	1.02962	0.111755
control	8	3	6.5594	7.02699	0.933458	0.111755
control	8	4	6.71944	7.02699	0.956232	0.111755
control	8	5	6.44348	7.02699	0.916961	0.111755
control	8	6	7.06778	7.02699	1.0058	0.111755
control	8	7	6.75817	7.02699	0.961745	0.111755
control	8	8	7.43676	7.02699	1.05831	0.111755
control	8	9	7.22159	7.02699	1.02769	0.111755
control	8	10	6.72255	7.02699	0.956675	0.111755
control	8	11	7.31122	7.02699	1.04045	0.111755
control	8	12	7.48059	7.02699	1.06455	0.111755
control	8	13	7.30783	7.02699	1.03997	0.111755
control	8	14	8.02204	7.02699	1.1416	0.111755
control	8	15	6.96429	7.02699	0.991078	0.111755
control	8	16	7.03753	7.02699	1.0015	0.111755
control	8	17	6.85827	7.02699	0.975989	0.111755
control	8	18	7.55071	7.02699	1.07453	0.111755
control	8	19	6.90181	7.02699	0.982185	0.111755
control	8	20	7.76955	7.02699	1.10567	0.111755
control	8	21	7.13451	7.02699	1.0153	0.111755
control	8	22	6.98946	7.02699	0.994659	0.111755
control	8	23	7.24138	7.02699	1.03051	0.111755
control	8	24	7.09605	7.02699	1.00983	0.111755
control	8	25	6.90831	7.02699	0.983111	0.111755
control	8	26	7.65278	7.02699	1.08905	0.111755
control	8	27	7.35081	7.02699	1.04608	0.111755
control	8	28	6.84978	7.02699	0.974782	0.111755
control	8	29	7.18766	7.02699	1.02286	0.111755
control	8	30	7.00558	7.02699	0.996952	0.111755
control	8	31	8.28867	7.02699	1.17955	0.111755
control	8	32	7.73902	7.02699	1.10133	0.111755
control	8	33	7.87841	7.02699	1.12116	0.111755
control	8	34	7.86512	7.02699	1.11927	0.111755
control	8	35	7.23771	7.02699	1.02999	0.111755
control	8	36	6.79804	7.02699	0.967418	0.111755
control	8	37	6.56082	7.02699	0.933659	0.111755
control	8	38	4.24485	7.02699	0.604078	0.111755
control	8	39	7.10623	7.02699	1.01128	0.111755
control	8	40	3.24026	7.02699	0.461116	0.111755
control	8	41	7.01519	7.02699	0.99832	0.111755
control	8	42	7.41358	7.02699	1.05501	0.111755
control	8	43	6.74036	7.02699	0.95921	0.111755
control	8	44	7.04177	7.02699	1.0021	0.111755
control	8	45	6.72594	7.02699	0.957158	0.111755
control	8	46	7.55636	7.02699	1.07533	0.111755
control	8	47	6.63094	7.02699	0.943638	0.111755
control	8	48	6.91651	7.02699	0.984278	0.111755
control	8	49	7.04742	7.02699	1.00291	0.111755
control	8	50	7.21905	7.02699	1.02733	0.111755
control	8	51	7.4198	7.02699	1.0559	0.111755
control	9	1	6.61115	7.30457	0.90507	0.131135
control	9	2	7.12291	7.30457	0.975132	0.131135
control	9	3	7.56089	7.30457	1.03509	0.131135
control	9	4	6.18194	7.30457	0.846312	0.131135
control	9	5	6.8823	7.30457	0.942191	0.131135
control	9	6	6.49154	7.30457	0.888697	0.131135
control	9	7	6.9626	7.30457	0.953184	0.131135
control	9	8	5.86385	7.30457	0.802765	0.131135
control	9	9	7.02961	7.30457	0.962358	0.131135
control	9	10	7.17353	7.30457	0.98206	0.131135
control	9	11	6.57298	7.30457	0.899845	0.131135
control	9	12	6.75733	7.30457	0.925082	0.131135
control	9	15	6.12596	7.30457	0.838647	0.131135
control	9	16	6.39202	7.30457	0.875072	0.131135
control	9	18	6.37138	7.30457	0.872246	0.131135
control	9	19	6.93856	7.30457	0.949894	0.131135
control	9	20	6.21728	7.30457	0.85115	0.131135
control	9	21	7.30048	7.30457	0.99944	0.131135
control	9	22	6.08326	7.30457	0.832802	0.131135
control	9	23	6.54611	7.30457	0.896167	0.131135
control	9	24	9.07753	7.30457	1.24272	0.131135
control	9	25	7.08418	7.30457	0.969829	0.131135
control	9	26	7.07654	7.30457	0.968784	0.131135
control	9	27	8.70827	7.30457	1.19217	0.131135
control	9	28	5.63822	7.30457	0.771876	0.131135
control	9	29	6.69116	7.30457	0.916025	0.131135
control	9	30	5.98119	7.30457	0.818829	0.131135
control	9	31	8.79394	7.30457	1.2039	0.131135
control	9	32	7.21368	7.30457	0.987557	0.131135
control	9	33	6.4104	7.30457	0.877588	0.131135
control	9	34	3.32084	7.30457	0.454625	0.131135
control	9	35	4.83636	7.30457	0.6621	0.131135
control	9	36	8.00593	7.30457	1.09602	0.131135
control	9	37	7.7311	7.30457	1.05839	0.131135
control	9	38	7.00049	7.30457	0.958371	0.131135
control	9	39	7.34713	7.30457	1.00583	0.131135
control	9	40	6.79239	7.30457	0.929882	0.131135
control	9	41	7.17042	7.30457	0.981635	0.131135
control	9	42	7.16759	7.30457	0.981248	0.131135
control	9	43	7.15006	7.30457	0.978848	0.131135
control	9	44	8.40629	7.30457	1.15083	0.131135
control	9	45	8.61751	7.30457	1.17974	0.131135
control	9	46	7.33582	7.30457	1.00428	0.131135
control	9	47	6.53028	7.30457	0.894	0.131135
control	9	48	7.8736	7.30457	1.0779	0.131135
control	9	49	6.897	7.30457	0.944204	0.131135
control	9	50	6.78645	7.30457	0.929069	0.131135
control	9	51	7.01689	7.30457	0.960616	0.131135
control	9	52	7.15345	7.30457	0.979312	0.131135
control	9	53	6.75619	7.30457	0.924927	0.131135
control	9	54	8.51685	7.30457	1.16596	0.131135
control	9	55	6.57722	7.30457	0.900425	0.131135
control	9	56	7.23827	7.30457	0.990925	0.131135
control	9	57	8.92852	7.30457	1.22232	0.131135
control	9	58	7.77266	7.30457	1.06408	0.131135
control	9	59	8.85416	7.30457	1.21214	0.131135
control	9	60	7.72601	7.30457	1.0577	0.131135
control	9	61	7.76955	7.30457	1.06366	0.131135
control	9	63	7.63327	7.30457	1.045	0.131135
control	9	65	7.93807	7.30457	1.08673	0.131135
control	9	66	7.02763	7.30457	0.962087	0.131135
control	9	67	8.41732	7.30457	1.15234	0.131135
control	9	68	7.67455	7.30457	1.05065	0.131135
control	9	69	7.02622	7.30457	0.961894	0.131135
control	9	70	7.53205	7.30457	1.03114	0.131135
control	9	71	8.09867	7.30457	1.10871	0.131135
control	9	72	8.04608	7.30457	1.10151	0.131135
control	9	73	8.46284	7.30457	1.15857	0.131135
control	9	74	7.14553	7.30457	0.978228	0.131135
control	9	75	8.03533	7.30457	1.10004	0.131135
control	9	76	8.87396	7.30457	1.21485	0.131135
control	9	77	8.02826	7.30457	1.09907	0.131135
control	9	78	7.69463	7.30457	1.0534	0.131135
control	9	79	7.35844	7.30457	1.00738	0.131135
control	9	80	8.23269	7.30457	1.12706	0.131135
control	9	81	8.77613	7.30457	1.20146	0.131135
control	9	82	7.88576	7.30457	1.07957	0.131135
control	9	83	8.06078	7.30457	1.10353	0.131135
control	9	84	7.63497	7.30457	1.04523	0.131135
control	9	85	7.35392	7.30457	1.00676	0.131135
control	9	86	7.62337	7.30457	1.04364	0.131135
control	9	87	8.23721	7.30457	1.12768	0.131135
control	9	88	8.34155	7.30457	1.14196	0.131135
control	10	1	4.44758	4.18375	1.06306	0.115453
control	10	2	4.13119	4.18375	0.987437	0.115453
control	10	3	4.25927	4.18375	1.01805	0.115453
control	10	4	4.37237	4.18375	1.04508	0.115453
control	10	5	4.38029	4.18375	1.04698	0.115453
control	10	6	4.46737	4.18375	1.06779	0.115453
control	10	7	4.61157	4.18375	1.10226	0.115453
control	10	8	4.00339	4.18375	0.95689	0.115453
control	10	9	4.03703	4.18375	0.964932	0.115453
control	10	10	3.92563	4.18375	0.938305	0.115453
control	10	11	3.98133	4.18375	0.951618	0.115453
control	10	12	4.68848	4.18375	1.12064	0.115453
control	10	13	4.73428	4.18375	1.13159	0.115453
control	10	14	5.13352	4.18375	1.22701	0.115453
control	10	15	3.97596	4.18375	0.950334	0.115453
control	10	16	3.97964	4.18375	0.951213	0.115453
control	10	17	1.46207	4.18375	0.349465	0.115453
control	10	18	4.48575	4.18375	1.07218	0.115453
control	10	19	3.55806	4.18375	0.850448	0.115453
control	10	20	4.08029	4.18375	0.975272	0.115453
control	10	21	3.8558	4.18375	0.921612	0.115453
control	10	23	4.16936	4.18375	0.99656	0.115453
control	10	25	4.87594	4.18375	1.16545	0.115453
control	10	26	4.40291	4.18375	1.05238	0.115453
control	10	27	4.04834	4.18375	0.967635	0.115453
control	10	28	3.41782	4.18375	0.816928	0.115453
control	10	29	4.29914	4.18375	1.02758	0.115453
control	10	30	4.22336	4.18375	1.00947	0.115453
control	10	31	4.78772	4.18375	1.14436	0.115453
control	10	32	4.02148	4.18375	0.961215	0.115453
control	10	33	4.26012	4.18375	1.01825	0.115453
control	10	34	4.31356	4.18375	1.03103	0.115453
control	10	35	4.72241	4.18375	1.12875	0.115453
control	10	36	4.68791	4.18375	1.1205	0.115453
control	10	37	4.08001	4.18375	0.975204	0.115453
control	10	38	4.22817	4.18375	1.01062	0.115453
control	10	39	4.25022	4.18375	1.01589	0.115453
control	10	40	4.76878	4.18375	1.13983	0.115453
control	10	41	4.24316	4.18375	1.0142	0.115453
control	10	42	4.4948	4.18375	1.07435	0.115453
control	10	43	4.18321	4.18375	0.999872	0.115453
control	10	44	4.57595	4.18375	1.09374	0.115453
control	10	45	3.55976	4.18375	0.850854	0.115453
control	10	46	4.2358	4.18375	1.01244	0.115453
control	10	47	4.21686	4.18375	1.00791	0.115453
control	10	49	4.27963	4.18375	1.02292	0.115453
control	10	50	4.23609	4.18375	1.01251	0.115453
control	10	51	3.92846	4.18375	0.93898	0.115453
control	10	52	4.06729	4.18375	0.972163	0.115453
control	10	53	4.37548	4.18375	1.04583	0.115453
control	10	54	4.37548	4.18375	1.04583	0.115453
control	10	55	3.86569	4.18375	0.923977	0.115453
control	10	56	5.08574	4.18375	1.21559	0.115453
control	10	57	4.39782	4.18375	1.05117	0.115453
control	10	58	4.17982	4.18375	0.999061	0.115453
control	10	59	3.7181	4.18375	0.8887	0.115453
control	10	60	3.9197	4.18375	0.936885	0.115453
control	10	61	3.95051	4.18375	0.944252	0.115453
control	10	62	3.9115	4.18375	0.934926	0.115453
control	10	63	3.85579	4.18375	0.921612	0.115453
control	10	64	4.62006	4.18375	1.10429	0.115453
control	10	65	4.46228	4.18375	1.06657	0.115453
control	10	66	3.83035	4.18375	0.91553	0.115453
control	10	67	3.8705	4.18375	0.925126	0.115453
control	10	68	4.6701	4.18375	1.11625	0.115453
control	10	69	3.78737	4.18375	0.905257	0.115453
control	10	70	4.05428	4.18375	0.969054	0.115453
control	10	71	3.91319	4.18375	0.935331	0.115453
control	10	72	4.16964	4.18375	0.996628	0.115453
control	10	73	3.7	4.18375	0.884374	0.115453
mnm(e+l)	1	1	11.2026	8.77895	1.27608	0.254082
mnm(e+l)	1	2	6.62641	8.77895	0.754807	0.254082
mnm(e+l)	1	3	6.24782	8.77895	0.711682	0.254082
mnm(e+l)	1	4	8.60648	8.77895	0.980354	0.254082
mnm(e+l)	1	5	6.26902	8.77895	0.714098	0.254082
mnm(e+l)	1	6	11.1147	8.77895	1.26606	0.254082
mnm(e+l)	1	7	8.32995	8.77895	0.948856	0.254082
mnm(e+l)	1	8	8.19339	8.77895	0.9333	0.254082
mnm(e+l)	1	9	8.24881	8.77895	0.939612	0.254082
mnm(e+l)	1	10	8.33222	8.77895	0.949113	0.254082
mnm(e+l)	1	11	8.44644	8.77895	0.962125	0.254082
mnm(e+l)	1	12	8.99865	8.77895	1.02503	0.254082
mnm(e+l)	1	13	8.90873	8.77895	1.01478	0.254082
mnm(e+l)	1	14	11.3296	8.77895	1.29054	0.254082
mnm(e+l)	1	15	8.16115	8.77895	0.929628	0.254082
mnm(e+l)	1	16	10.2682	8.77895	1.16964	0.254082
mnm(e+l)	1	17	7.76305	8.77895	0.88428	0.254082
mnm(e+l)	1	18	12.8872	8.77895	1.46797	0.254082
mnm(e+l)	1	19	7.82412	8.77895	0.891237	0.254082
mnm(e+l)	1	20	8.02996	8.77895	0.914684	0.254082
mnm(e+l)	1	21	8.69752	8.77895	0.990725	0.254082
mnm(e+l)	1	22	8.51883	8.77895	0.97037	0.254082
mnm(e+l)	1	23	8.79846	8.77895	1.00222	0.254082
mnm(e+l)	1	24	9.30175	8.77895	1.05955	0.254082
mnm(e+l)	1	25	8.57566	8.77895	0.976844	0.254082
mnm(e+l)	1	26	8.63645	8.77895	0.983768	0.254082
mnm(e+l)	1	27	8.79931	8.77895	1.00232	0.254082
mnm(e+l)	1	28	8.64832	8.77895	0.985121	0.254082
mnm(e+l)	1	29	6.60153	8.77895	0.751973	0.254082
mnm(e+l)	1	30	8.55898	8.77895	0.974944	0.254082
mnm(e+l)	1	31	8.70261	8.77895	0.991305	0.254082
mnm(e+l)	1	33	8.41817	8.77895	0.958904	0.254082
mnm(e+l)	1	36	13.0029	8.77895	1.48114	0.254082
mnm(e+l)	1	38	4.75775	8.77895	0.54195	0.254082
mnm(e+l)	1	39	8.88215	8.77895	1.01176	0.254082
mnm(e+l)	1	40	8.31949	8.77895	0.947664	0.254082
mnm(e+l)	1	41	8.85445	8.77895	1.0086	0.254082
mnm(e+l)	1	42	8.47246	8.77895	0.965088	0.254082
mnm(e+l)	1	43	5.04106	8.77895	0.574222	0.254082
mnm(e+l)	1	45	19.2337	8.77895	2.19089	0.254082
mnm(e+l)	1	48	8.3817	8.77895	0.95475	0.254082
mnm(e+l)	1	49	8.41902	8.77895	0.959001	0.254082
mnm(e+l)	1	50	7.5459	8.77895	0.859545	0.254082
mnm(e+l)	1	51	8.40884	8.77895	0.957842	0.254082
mnm(e+l)	1	52	8.17557	8.77895	0.931271	0.254082
mnm(e+l)	1	53	8.29037	8.77895	0.944347	0.254082
mnm(e+l)	2	1	64.4275	62.851	1.02508	0.218903
mnm(e+l)	2	2	74.0235	62.851	1.17776	0.218903
mnm(e+l)	2	3	62.9255	62.851	1.00119	0.218903
mnm(e+l)	2	4	65.4157	62.851	1.04081	0.218903
mnm(e+l)	2	5	74.4	62.851	1.18375	0.218903
mnm(e+l)	2	6	70.5529	62.851	1.12254	0.218903
mnm(e+l)	2	7	60.9255	62.851	0.969364	0.218903
mnm(e+l)	2	8	68.6	62.851	1.09147	0.218903
mnm(e+l)	2	9	29.349	62.851	0.466962	0.218903
mnm(e+l)	2	10	122.063	62.851	1.9421	0.218903
mnm(e+l)	2	11	27.9255	62.851	0.444313	0.218903
mnm(e+l)	2	12	69.3098	62.851	1.10276	0.218903
mnm(e+l)	2	13	69.6118	62.851	1.10757	0.218903
mnm(e+l)	2	14	72.0118	62.851	1.14575	0.218903
mnm(e+l)	2	15	69.702	62.851	1.109	0.218903
mnm(e+l)	2	16	70.4235	62.851	1.12048	0.218903
mnm(e+l)	2	17	63.2275	62.851	1.00599	0.218903
mnm(e+l)	2	18	69.8157	62.851	1.11081	0.218903
mnm(e+l)	2	19	60.5647	62.851	0.963624	0.218903
mnm(e+l)	2	20	64.9137	62.851	1.03282	0.218903
mnm(e+l)	2	21	59.5529	62.851	0.947526	0.218903
mnm(e+l)	2	22	69.5961	62.851	1.10732	0.218903
mnm(e+l)	2	23	75.1294	62.851	1.19536	0.218903
mnm(e+l)	2	24	73.1726	62.851	1.16422	0.218903
mnm(e+l)	2	25	63.149	62.851	1.00474	0.218903
mnm(e+l)	2	26	67.4	62.851	1.07238	0.218903
mnm(e+l)	2	27	66.7373	62.851	1.06183	0.218903
mnm(e+l)	2	29	56.0863	62.851	0.892369	0.218903
mnm(e+l)	2	31	72.4588	62.851	1.15287	0.218903
mnm(e+l)	2	32	82.4392	62.851	1.31166	0.218903
mnm(e+l)	2	33	59.9333	62.851	0.953578	0.218903
mnm(e+l)	2	34	16.5882	62.851	0.26393	0.218903
mnm(e+l)	2	35	72.7765	62.851	1.15792	0.218903
mnm(e+l)	2	36	64.2039	62.851	1.02153	0.218903
mnm(e+l)	2	38	18.2	62.851	0.289574	0.218903
mnm(e+l)	2	39	46.1373	62.851	0.734074	0.218903
mnm(e+l)	2	40	62.8157	62.851	0.999438	0.218903
mnm(e+l)	2	41	71.5647	62.851	1.13864	0.218903
mnm(e+l)	2	42	42.9843	62.851	0.683908	0.218903
mnm(e+l)	2	43	70.2157	62.851	1.11718	0.218903
mnm(e+l)	2	44	23.0863	62.851	0.367318	0.218903
mnm(e+l)	2	45	76.6549	62.851	1.21963	0.218903
mnm(e+l)	2	46	66.9137	62.851	1.06464	0.218903
mnm(e+l)	2	47	65.9686	62.851	1.0496	0.218903
mnm(e+l)	2	48	68.5255	62.851	1.09029	0.218903
mnm(e+l)	2	49	64.4471	62.851	1.02539	0.218903
mnm(e+l)	2	50	57.651	62.851	0.917265	0.218903
mnm(e+l)	2	51	66.7647	62.851	1.06227	0.218903
mnm(e+l)	2	52	69.102	62.851	1.09946	0.218903
mnm(e+l)	2	53	61.9451	62.851	0.985587	0.218903
mnm(e+l)	2	54	69.9412	62.851	1.11281	0.218903
mnm(e+l)	2	55	64.6745	62.851	1.02901	0.218903
mnm(e+l)	2	56	30.3765	62.851	0.483309	0.218903
mnm(e+l)	2	57	45.1294	62.851	0.718038	0.218903
mnm(e+l)	2	58	61.6627	62.851	0.981094	0.218903
mnm(e+l)	2	59	64.0549	62.851	1.01916	0.218903
mnm(e+l)	2	60	64.0941	62.851	1.01978	0.218903
mnm(e+l)	2	61	63.8745	62.851	1.01629	0.218903
mnm(e+l)	2	62	69.0863	62.851	1.09921	0.218903
mnm(e+l)	2	63	63.7294	62.851	1.01398	0.218903
mnm(e+l)	2	64	69.6314	62.851	1.10788	0.218903
mnm(e+l)	2	65	63.2157	62.851	1.0058	0.218903
mnm(e+l)	2	66	69.0392	62.851	1.09846	0.218903
mnm(e+l)	2	67	57.9294	62.851	0.921695	0.218903
mnm(e+l)	2	68	56.0745	62.851	0.892182	0.218903
mnm(e+l)	2	69	70.1843	62.851	1.11668	0.218903
mnm(e+l)	2	70	67.651	62.851	1.07637	0.218903
mnm(e+l)	2	71	58.4314	62.851	0.929681	0.218903
mnm(e+l)	2	72	60.4745	62.851	0.962189	0.218903
mnm(e+l)	2	73	68.0275	62.851	1.08236	0.218903
mnm(e+l)	2	74	68.051	62.851	1.08274	0.218903
mnm(e+l)	2	75	75.8745	62.851	1.20721	0.218903
mnm(e+l)	2	76	69.8196	62.851	1.11088	0.218903
mnm(e+l)	2	77	57.3882	62.851	0.913084	0.218903
mnm(e+l)	2	78	65.1961	62.851	1.03731	0.218903
mnm(e+l)	2	79	62.9373	62.851	1.00137	0.218903
mnm(e+l)	2	80	66.4	62.851	1.05647	0.218903
mnm(e+l)	2	81	70.5686	62.851	1.12279	0.218903
mnm(e+l)	2	82	62.6235	62.851	0.996381	0.218903
mnm(e+l)	2	83	63.9333	62.851	1.01722	0.218903
mnm(e+l)	2	84	71.949	62.851	1.14476	0.218903
mnm(e+l)	2	85	55.1255	62.851	0.877082	0.218903
mnm(e+l)	2	86	68.4196	62.851	1.0886	0.218903
mnm(e+l)	2	87	65.3529	62.851	1.03981	0.218903
mnm(e+l)	2	89	64.7686	62.851	1.03051	0.218903
mnm(e+l)	2	90	66.4588	62.851	1.0574	0.218903
mnm(e+l)	2	91	63.5255	62.851	1.01073	0.218903
mnm(e+l)	2	92	70.8745	62.851	1.12766	0.218903
mnm(e+l)	2	93	74.7294	62.851	1.18899	0.218903
mnm(e+l)	2	95	66.4588	62.851	1.0574	0.218903
mnm(e+l)	2	96	62.8353	62.851	0.99975	0.218903
mnm(e+l)	2	97	62	62.851	0.98646	0.218903
mnm(e+l)	2	98	103.365	62.851	1.6446	0.218903
mnm(e+l)	2	99	62.9373	62.851	1.00137	0.218903
mnm(e+l)	2	100	55.3804	62.851	0.881138	0.218903
mnm(e+l)	2	101	63.4078	62.851	1.00886	0.218903
mnm(e+l)	2	102	58.5961	62.851	0.932302	0.218903
mnm(e+l)	2	103	56.6392	62.851	0.901167	0.218903
mnm(e+l)	2	104	59.6078	62.851	0.9484	0.218903
mnm(e+l)	2	105	75.4549	62.851	1.20054	0.218903
mnm(e+l)	2	106	64.7373	62.851	1.03001	0.218903
mnm(e+l)	2	107	56.2667	62.851	0.895239	0.218903
mnm(e+l)	2	108	72.1098	62.851	1.14731	0.218903
mnm(e+l)	2	109	60.3098	62.851	0.959568	0.218903
mnm(e+l)	2	110	65.1726	62.851	1.03694	0.218903
mnm(e+l)	2	111	69.3686	62.851	1.1037	0.218903
mnm(e+l)	2	112	71.2392	62.851	1.13346	0.218903
mnm(e+l)	2	113	63.7059	62.851	1.0136	0.218903
mnm(e+l)	2	114	65.1098	62.851	1.03594	0.218903
mnm(e+l)	2	115	64.6	62.851	1.02783	0.218903
mnm(e+l)	2	116	59.6588	62.851	0.949211	0.218903
mnm(e+l)	2	117	64.3882	62.851	1.02446	0.218903
mnm(e+l)	2	119	67.9216	62.851	1.08068	0.218903
mnm(e+l)	2	120	21.2314	62.851	0.337805	0.218903
mnm(e+l)	2	121	44.5922	62.851	0.70949	0.218903
mnm(e+l)	2	122	69.2431	62.851	1.1017	0.218903
mnm(e+l)	2	123	13.5647	62.851	0.215823	0.218903
mnm(e+l)	2	124	65.149	62.851	1.03656	0.218903
mnm(e+l)	2	125	55.7216	62.851	0.886566	0.218903
mnm(e+l)	2	127	67.6627	62.851	1.07656	0.218903
mnm(e+l)	2	128	57.5647	62.851	0.915892	0.218903
mnm(e+l)	2	129	63.149	62.851	1.00474	0.218903
mnm(e+l)	2	130	30.1529	62.851	0.479753	0.218903
mnm(e+l)	2	132	67.1608	62.851	1.06857	0.218903
mnm(e+l)	2	133	66.3294	62.851	1.05534	0.218903
mnm(e+l)	2	134	60.4196	62.851	0.961315	0.218903
mnm(e+l)	2	137	65.2824	62.851	1.03868	0.218903
mnm(e+l)	2	138	63.7804	62.851	1.01479	0.218903
mnm(e+l)	2	139	57.1765	62.851	0.909715	0.218903
mnm(e+l)	2	140	67.3333	62.851	1.07132	0.218903
mnm(e+l)	2	141	66.6588	62.851	1.06059	0.218903
mnm(e+l)	2	142	57.1569	62.851	0.909403	0.218903
mnm(e+l)	2	143	64.9137	62.851	1.03282	0.218903
mnm(e+l)	3	1	7.28238	6.73037	1.08202	0.158741
mnm(e+l)	3	2	6.46808	6.73037	0.961029	0.158741
mnm(e+l)	3	3	7.5623	6.73037	1.12361	0.158741
mnm(e+l)	3	4	7.23149	6.73037	1.07446	0.158741
mnm(e+l)	3	5	6.40389	6.73037	0.951493	0.158741
mnm(e+l)	3	6	6.50257	6.73037	0.966154	0.158741
mnm(e+l)	3	7	1.56415	6.73037	0.232401	0.158741
mnm(e+l)	3	8	6.87353	6.73037	1.02127	0.158741
mnm(e+l)	3	10	5.96309	6.73037	0.885999	0.158741
mnm(e+l)	3	11	7.71442	6.73037	1.14621	0.158741
mnm(e+l)	3	12	7.09012	6.73037	1.05345	0.158741
mnm(e+l)	3	13	1.61278	6.73037	0.239627	0.158741
mnm(e+l)	3	14	6.23679	6.73037	0.926665	0.158741
mnm(e+l)	3	15	6.17968	6.73037	0.918179	0.158741
mnm(e+l)	3	16	7.24167	6.73037	1.07597	0.158741
mnm(e+l)	3	17	7.09747	6.73037	1.05454	0.158741
mnm(e+l)	3	18	6.79239	6.73037	1.00922	0.158741
mnm(e+l)	3	19	7.06297	6.73037	1.04942	0.158741
mnm(e+l)	3	20	7.156	6.73037	1.06324	0.158741
mnm(e+l)	3	21	7.53968	6.73037	1.12025	0.158741
mnm(e+l)	3	23	7.9146	6.73037	1.17595	0.158741
mnm(e+l)	3	24	6.6168	6.73037	0.983127	0.158741
mnm(e+l)	3	25	7.3214	6.73037	1.08782	0.158741
mnm(e+l)	3	26	7.4099	6.73037	1.10097	0.158741
mnm(e+l)	3	27	7.3723	6.73037	1.09538	0.158741
mnm(e+l)	3	28	6.82377	6.73037	1.01388	0.158741
mnm(e+l)	3	29	7.24138	6.73037	1.07593	0.158741
mnm(e+l)	3	30	5.7106	6.73037	0.848483	0.158741
mnm(e+l)	3	31	8.47472	6.73037	1.25918	0.158741
mnm(e+l)	3	32	7.36834	6.73037	1.09479	0.158741
mnm(e+l)	3	33	6.60012	6.73037	0.980648	0.158741
mnm(e+l)	3	34	6.15904	6.73037	0.915112	0.158741
mnm(e+l)	3	35	7.43591	6.73037	1.10483	0.158741
mnm(e+l)	3	36	6.96825	6.73037	1.03535	0.158741
mnm(e+l)	3	37	6.99653	6.73037	1.03955	0.158741
mnm(e+l)	3	38	6.69795	6.73037	0.995184	0.158741
mnm(e+l)	3	39	5.74934	6.73037	0.854239	0.158741
mnm(e+l)	3	40	7.26485	6.73037	1.07941	0.158741
mnm(e+l)	3	42	6.05555	6.73037	0.899736	0.158741
mnm(e+l)	3	44	6.96118	6.73037	1.0343	0.158741
mnm(e+l)	3	45	7.25722	6.73037	1.07828	0.158741
mnm(e+l)	3	48	7.42828	6.73037	1.1037	0.158741
mnm(e+l)	3	49	7.09492	6.73037	1.05417	0.158741
mnm(e+l)	3	50	6.92414	6.73037	1.02879	0.158741
mnm(e+l)	3	51	6.57891	6.73037	0.977497	0.158741
mnm(e+l)	3	52	7.50094	6.73037	1.11449	0.158741
mnm(e+l)	3	53	7.69208	6.73037	1.14289	0.158741
mnm(e+l)	3	54	6.33886	6.73037	0.94183	0.158741
mnm(e+l)	3	55	6.31766	6.73037	0.93868	0.158741
mnm(e+l)	3	56	6.22209	6.73037	0.92448	0.158741
mnm(e+l)	3	57	6.50766	6.73037	0.966911	0.158741
mnm(e+l)	3	58	7.39887	6.73037	1.09933	0.158741
mnm(e+l)	3	59	6.80454	6.73037	1.01102	0.158741
mnm(e+l)	3	60	7.91997	6.73037	1.17675	0.158741
mnm(e+l)	3	61	7.29087	6.73037	1.08328	0.158741
mnm(e+l)	3	62	6.37166	6.73037	0.946704	0.158741
mnm(e+l)	3	63	6.32162	6.73037	0.939268	0.158741
mnm(e+l)	3	64	6.77457	6.73037	1.00657	0.158741
mnm(e+l)	3	65	6.59305	6.73037	0.979598	0.158741
mnm(e+l)	3	66	6.64903	6.73037	0.987916	0.158741
mnm(e+l)	3	67	7.22301	6.73037	1.0732	0.158741
mnm(e+l)	3	68	7.27051	6.73037	1.08025	0.158741
mnm(e+l)	3	69	6.64988	6.73037	0.988042	0.158741
mnm(e+l)	3	70	6.92952	6.73037	1.02959	0.158741
mnm(e+l)	3	71	5.92323	6.73037	0.880075	0.158741
mnm(e+l)	3	72	6.99653	6.73037	1.03955	0.158741
mnm(e+l)	3	73	7.28153	6.73037	1.08189	0.158741
mnm(e+l)	3	74	8.02176	6.73037	1.19188	0.158741
mnm(e+l)	3	75	6.53622	6.73037	0.971154	0.158741
mnm(e+l)	3	76	7.73082	6.73037	1.14865	0.158741
mnm(e+l)	3	77	6.31031	6.73037	0.937587	0.158741
mnm(e+l)	3	78	7.42432	6.73037	1.10311	0.158741
mnm(e+l)	3	79	5.86385	6.73037	0.871253	0.158741
mnm(e+l)	3	80	7.92139	6.73037	1.17696	0.158741
mnm(e+l)	3	82	2.82802	6.73037	0.420188	0.158741
mnm(e+l)	3	84	3.94769	6.73037	0.586549	0.158741
mnm(e+l)	3	85	6.4743	6.73037	0.961953	0.158741
mnm(e+l)	3	86	7.75485	6.73037	1.15222	0.158741
mnm(e+l)	3	88	7.44609	6.73037	1.10634	0.158741
mnm(e+l)	3	90	7.00727	6.73037	1.04114	0.158741
mnm(e+l)	3	91	7.0036	6.73037	1.0406	0.158741
mnm(e+l)	3	92	6.97532	6.73037	1.0364	0.158741
mnm(e+l)	3	93	6.83395	6.73037	1.01539	0.158741
mnm(e+l)	3	94	6.74206	6.73037	1.00174	0.158741
mnm(e+l)	3	95	7.11047	6.73037	1.05648	0.158741
mnm(e+l)	3	96	6.78136	6.73037	1.00758	0.158741
mnm(e+l)	3	97	6.48674	6.73037	0.963802	0.158741
mnm(e+l)	3	98	6.79606	6.73037	1.00976	0.158741
mnm(e+l)	3	99	6.72792	6.73037	0.999637	0.158741
mnm(e+l)	3	100	6.74177	6.73037	1.0017	0.158741
mnm(e+l)	3	101	6.80567	6.73037	1.01119	0.158741
mnm(e+l)	3	102	6.63546	6.73037	0.985899	0.158741
mnm(e+l)	3	103	6.51416	6.73037	0.967877	0.158741
mnm(e+l)	3	104	6.25376	6.73037	0.929185	0.158741
mnm(e+l)	4	1	7.28238	6.84071	1.06457	0.215653
mnm(e+l)	4	2	4.26945	6.84071	0.624124	0.215653
mnm(e+l)	4	3	6.82292	6.84071	0.9974	0.215653
mnm(e+l)	4	4	6.35554	6.84071	0.929077	0.215653
mnm(e+l)	4	5	7.39011	6.84071	1.08031	0.215653
mnm(e+l)	4	6	5.98119	6.84071	0.874352	0.215653
mnm(e+l)	4	7	4.05259	6.84071	0.592422	0.215653
mnm(e+l)	4	8	8.09216	6.84071	1.18294	0.215653
mnm(e+l)	4	9	8.56237	6.84071	1.25168	0.215653
mnm(e+l)	4	10	6.9674	6.84071	1.01852	0.215653
mnm(e+l)	4	11	7.08616	6.84071	1.03588	0.215653
mnm(e+l)	4	12	6.28769	6.84071	0.919157	0.215653
mnm(e+l)	4	13	9.332	6.84071	1.36419	0.215653
mnm(e+l)	4	14	6.48589	6.84071	0.948131	0.215653
mnm(e+l)	4	15	6.61397	6.84071	0.966855	0.215653
mnm(e+l)	4	16	8.33928	6.84071	1.21907	0.215653
mnm(e+l)	4	17	7.62479	6.84071	1.11462	0.215653
mnm(e+l)	4	18	3.38446	6.84071	0.494753	0.215653
mnm(e+l)	4	19	6.99964	6.84071	1.02323	0.215653
mnm(e+l)	4	20	6.40022	6.84071	0.935608	0.215653
mnm(e+l)	4	21	5.94217	6.84071	0.868649	0.215653
mnm(e+l)	4	22	6.79861	6.84071	0.993845	0.215653
mnm(e+l)	4	23	4.32798	6.84071	0.63268	0.215653
mnm(e+l)	4	24	6.89022	6.84071	1.00724	0.215653
mnm(e+l)	4	25	1.87941	6.84071	0.274739	0.215653
mnm(e+l)	4	26	6.897	6.84071	1.00823	0.215653
mnm(e+l)	4	27	6.87353	6.84071	1.0048	0.215653
mnm(e+l)	4	28	6.83084	6.84071	0.998557	0.215653
mnm(e+l)	4	29	9.6925	6.84071	1.41689	0.215653
mnm(e+l)	4	30	7.01151	6.84071	1.02497	0.215653
mnm(e+l)	4	31	6.88993	6.84071	1.0072	0.215653
mnm(e+l)	4	32	1.43493	6.84071	0.209764	0.215653
mnm(e+l)	4	33	11.696	6.84071	1.70977	0.215653
mnm(e+l)	4	34	3.24393	6.84071	0.47421	0.215653
mnm(e+l)	4	35	6.43273	6.84071	0.940361	0.215653
mnm(e+l)	4	36	6.6069	6.84071	0.965822	0.215653
mnm(e+l)	4	37	7.98783	6.84071	1.16769	0.215653
mnm(e+l)	4	38	13.39	6.84071	1.95739	0.215653
mnm(e+l)	4	40	6.64479	6.84071	0.97136	0.215653
mnm(e+l)	4	42	6.44885	6.84071	0.942717	0.215653
mnm(e+l)	4	43	6.86477	6.84071	1.00352	0.215653
mnm(e+l)	4	44	7.37625	6.84071	1.07829	0.215653
mnm(e+l)	4	45	6.56449	6.84071	0.959622	0.215653
mnm(e+l)	4	46	7.3214	6.84071	1.07027	0.215653
mnm(e+l)	4	47	1.57857	6.84071	0.230761	0.215653
mnm(e+l)	4	49	6.99653	6.84071	1.02278	0.215653
mnm(e+l)	4	50	10.9233	6.84071	1.59681	0.215653
mnm(e+l)	4	51	7.48539	6.84071	1.09424	0.215653
mnm(e+l)	4	52	7.11302	6.84071	1.03981	0.215653
mnm(e+l)	4	53	6.82829	6.84071	0.998185	0.215653
mnm(e+l)	4	54	7.11613	6.84071	1.04026	0.215653
mnm(e+l)	4	55	7.93637	6.84071	1.16017	0.215653
mnm(e+l)	4	56	7.15515	6.84071	1.04597	0.215653
mnm(e+l)	4	57	6.37364	6.84071	0.931722	0.215653
mnm(e+l)	4	58	6.90294	6.84071	1.0091	0.215653
mnm(e+l)	4	59	7.32677	6.84071	1.07105	0.215653
mnm(e+l)	4	60	7.04375	6.84071	1.02968	0.215653
mnm(e+l)	4	61	6.94818	6.84071	1.01571	0.215653
mnm(e+l)	4	62	8.04862	6.84071	1.17658	0.215653
mnm(e+l)	4	63	7.6918	6.84071	1.12442	0.215653
mnm(e+l)	4	64	7.2886	6.84071	1.06547	0.215653
mnm(e+l)	4	65	6.94507	6.84071	1.01526	0.215653
mnm(e+l)	4	70	7.5377	6.84071	1.10189	0.215653
mnm(e+l)	4	71	6.95723	6.84071	1.01703	0.215653
mnm(e+l)	4	72	7.50858	6.84071	1.09763	0.215653
mnm(e+l)	4	73	7.51508	6.84071	1.09858	0.215653
mnm(e+l)	4	75	7.35024	6.84071	1.07449	0.215653
mnm(e+l)	4	76	6.20908	6.84071	0.907667	0.215653
mnm(e+l)	4	77	6.79493	6.84071	0.993308	0.215653
mnm(e+l)	4	78	7.00473	6.84071	1.02398	0.215653
mnm(e+l)	4	79	7.31546	6.84071	1.0694	0.215653
mnm(e+l)	4	80	7.19049	6.84071	1.05113	0.215653
mnm(e+l)	4	81	7.08079	6.84071	1.0351	0.215653
mnm(e+l)	4	82	6.80765	6.84071	0.995168	0.215653
mnm(e+l)	4	83	7.82638	6.84071	1.14409	0.215653
mnm(e+l)	4	84	6.98182	6.84071	1.02063	0.215653
mnm(e+l)	4	85	7.06439	6.84071	1.0327	0.215653
mnm(e+l)	4	86	6.52887	6.84071	0.954414	0.215653
mnm(e+l)	4	87	6.53678	6.84071	0.955571	0.215653
mnm(e+l)	4	88	7.26881	6.84071	1.06258	0.215653
mnm(e+l)	4	89	6.9035	6.84071	1.00918	0.215653
mnm(e+l)	4	90	7.11783	6.84071	1.04051	0.215653
mnm(e+l)	4	91	6.81246	6.84071	0.995871	0.215653
mnm(e+l)	4	92	6.68862	6.84071	0.977767	0.215653
mnm(e+l)	4	93	7.43818	6.84071	1.08734	0.215653
mnm(e+l)	4	94	6.82575	6.84071	0.997813	0.215653
mnm(e+l)	4	95	7.13309	6.84071	1.04274	0.215653
mnm(e+l)	4	96	7.08701	6.84071	1.036	0.215653
mnm(e+l)	4	97	7.41697	6.84071	1.08424	0.215653
mnm(e+l)	4	98	6.91566	6.84071	1.01096	0.215653
mnm(e+l)	4	99	6.74913	6.84071	0.986612	0.215653
mnm(e+l)	4	100	7.80433	6.84071	1.14087	0.215653
mnm(e+l)	4	101	6.87975	6.84071	1.00571	0.215653
mnm(e+l)	4	102	6.85911	6.84071	1.00269	0.215653
mnm(e+l)	4	103	6.93348	6.84071	1.01356	0.215653
mnm(e+l)	4	104	6.73046	6.84071	0.983884	0.215653
mnm(e+l)	4	105	7.81875	6.84071	1.14297	0.215653
mnm(e+l)	4	106	5.23644	6.84071	0.765482	0.215653
mnm(e+l)	4	107	7.01066	6.84071	1.02484	0.215653
mnm(e+l)	4	110	7.33497	6.84071	1.07225	0.215653
mnm(e+l)	4	111	7.26146	6.84071	1.06151	0.215653
mnm(e+l)	4	113	7.66465	6.84071	1.12045	0.215653
mnm(e+l)	4	114	9.10948	6.84071	1.33166	0.215653
mnm(e+l)	4	115	7.18625	6.84071	1.05051	0.215653
mnm(e+l)	4	116	7.33526	6.84071	1.07229	0.215653
mnm(e+l)	4	117	7.87304	6.84071	1.15091	0.215653
mnm(e+l)	4	118	7.28578	6.84071	1.06506	0.215653
mnm(e+l)	4	119	7.10538	6.84071	1.03869	0.215653
mnm(e+l)	4	120	7.3166	6.84071	1.06957	0.215653
mnm(e+l)	4	121	4.50724	6.84071	0.658885	0.215653
mnm(e+l)	4	122	6.94252	6.84071	1.01488	0.215653
mnm(e+l)	4	123	3.82498	6.84071	0.559149	0.215653
mnm(e+l)	4	124	3.77267	6.84071	0.551503	0.215653
mnm(e+l)	4	126	6.9756	6.84071	1.01972	0.215653
mnm(e+l)	4	127	7.41103	6.84071	1.08337	0.215653
mnm(e+l)	4	129	7.64514	6.84071	1.1176	0.215653
mnm(e+l)	4	130	6.2481	6.84071	0.913371	0.215653
mnm(e+l)	4	131	7.15769	6.84071	1.04634	0.215653
mnm(e+l)	4	132	7.22668	6.84071	1.05642	0.215653
mnm(e+l)	4	133	7.44129	6.84071	1.08779	0.215653
mnm(e+l)	4	134	6.6496	6.84071	0.972063	0.215653
mnm(e+l)	4	135	9.37215	6.84071	1.37006	0.215653
mnm(e+l)	4	136	7.28634	6.84071	1.06514	0.215653
mnm(e+l)	4	137	6.60747	6.84071	0.965904	0.215653
mnm(e+l)	4	138	6.58457	6.84071	0.962556	0.215653
mnm(e+l)	4	139	6.48843	6.84071	0.948503	0.215653
mnm(e+l)	4	140	6.68183	6.84071	0.976775	0.215653
mnm(e+l)	4	141	5.95518	6.84071	0.87055	0.215653
mnm(e+l)	4	142	6.08128	6.84071	0.888984	0.215653
mnm(e+l)	4	143	6.81642	6.84071	0.996449	0.215653
mnm(e+l)	4	144	6.46751	6.84071	0.945445	0.215653
mnm(e+l)	4	145	5.84378	6.84071	0.854265	0.215653
mnm(e+l)	4	146	6.69908	6.84071	0.979296	0.215653
mnm(e+l)	4	147	7.00331	6.84071	1.02377	0.215653
mnm(e+l)	4	148	7.02763	6.84071	1.02732	0.215653
mnm(e+l)	4	149	6.73753	6.84071	0.984917	0.215653
mnm(e+l)	4	150	5.86385	6.84071	0.857199	0.215653
mnm(e+l)	4	151	3.30529	6.84071	0.48318	0.215653
mnm(e+l)	4	152	7.22499	6.84071	1.05618	0.215653
mnm(e+l)	4	153	6.59899	6.84071	0.964664	0.215653
mnm(e+l)	4	154	4.06305	6.84071	0.593951	0.215653
mnm(e+l)	4	155	7.32423	6.84071	1.07068	0.215653
mnm(e+l)	4	156	6.43386	6.84071	0.940526	0.215653
mnm(e+l)	4	157	7.02424	6.84071	1.02683	0.215653
mnm(e+l)	4	158	6.85713	6.84071	1.0024	0.215653
mnm(e+l)	4	159	7.61772	6.84071	1.11359	0.215653
mnm(e+l)	4	160	6.42369	6.84071	0.939038	0.215653
mnm(e+l)	5	1	6.17289	5.66602	1.08946	0.226679
mnm(e+l)	5	2	6.41747	5.66602	1.13262	0.226679
mnm(e+l)	5	3	6.31398	5.66602	1.11436	0.226679
mnm(e+l)	5	4	6.01003	5.66602	1.06072	0.226679
mnm(e+l)	5	5	2.19806	5.66602	0.387938	0.226679
mnm(e+l)	5	6	4.32911	5.66602	0.764048	0.226679
mnm(e+l)	5	7	5.79571	5.66602	1.02289	0.226679
mnm(e+l)	5	8	6.29221	5.66602	1.11052	0.226679
mnm(e+l)	5	9	6.42001	5.66602	1.13307	0.226679
mnm(e+l)	5	10	5.67865	5.66602	1.00223	0.226679
mnm(e+l)	5	11	6.31426	5.66602	1.11441	0.226679
mnm(e+l)	5	12	5.99759	5.66602	1.05852	0.226679
mnm(e+l)	5	13	5.71202	5.66602	1.00812	0.226679
mnm(e+l)	5	14	5.43973	5.66602	0.960063	0.226679
mnm(e+l)	5	15	6.27666	5.66602	1.10777	0.226679
mnm(e+l)	5	16	10.9629	5.66602	1.93485	0.226679
mnm(e+l)	5	17	4.16003	5.66602	0.734207	0.226679
mnm(e+l)	5	18	6.00749	5.66602	1.06027	0.226679
mnm(e+l)	5	19	4.55107	5.66602	0.803221	0.226679
mnm(e+l)	5	20	1.65067	5.66602	0.291327	0.226679
mnm(e+l)	5	21	1.9238	5.66602	0.339533	0.226679
mnm(e+l)	5	22	5.52908	5.66602	0.975832	0.226679
mnm(e+l)	5	23	6.69569	5.66602	1.18173	0.226679
mnm(e+l)	5	24	5.73916	5.66602	1.01291	0.226679
mnm(e+l)	5	25	5.85593	5.66602	1.03352	0.226679
mnm(e+l)	5	26	6.21332	5.66602	1.09659	0.226679
mnm(e+l)	5	28	5.89184	5.66602	1.03986	0.226679
mnm(e+l)	5	29	5.82709	5.66602	1.02843	0.226679
mnm(e+l)	5	30	6.31087	5.66602	1.11381	0.226679
mnm(e+l)	5	31	5.67554	5.66602	1.00168	0.226679
mnm(e+l)	5	32	6.47995	5.66602	1.14365	0.226679
mnm(e+l)	5	33	1.86781	5.66602	0.329652	0.226679
mnm(e+l)	5	34	6.30352	5.66602	1.11251	0.226679
mnm(e+l)	5	35	6.5874	5.66602	1.16262	0.226679
mnm(e+l)	5	36	6.09655	5.66602	1.07599	0.226679
mnm(e+l)	5	37	5.37527	5.66602	0.948686	0.226679
mnm(e+l)	5	38	6.35243	5.66602	1.12115	0.226679
mnm(e+l)	5	39	5.77846	5.66602	1.01985	0.226679
mnm(e+l)	5	40	6.06658	5.66602	1.0707	0.226679
mnm(e+l)	5	41	6.37336	5.66602	1.12484	0.226679
mnm(e+l)	5	42	5.75471	5.66602	1.01565	0.226679
mnm(e+l)	5	43	5.89297	5.66602	1.04006	0.226679
mnm(e+l)	5	44	5.92803	5.66602	1.04624	0.226679
mnm(e+l)	5	45	5.904	5.66602	1.042	0.226679
mnm(e+l)	5	46	6.27327	5.66602	1.10717	0.226679
mnm(e+l)	5	47	1.75472	5.66602	0.309691	0.226679
mnm(e+l)	5	48	6.57128	5.66602	1.15977	0.226679
mnm(e+l)	5	49	6.71831	5.66602	1.18572	0.226679
mnm(e+l)	5	50	5.95489	5.66602	1.05098	0.226679
mnm(e+l)	5	51	6.53424	5.66602	1.15323	0.226679
mnm(e+l)	5	52	5.85593	5.66602	1.03352	0.226679
mnm(e+l)	5	53	6.57693	5.66602	1.16077	0.226679
mnm(e+l)	5	54	6.12624	5.66602	1.08123	0.226679
mnm(e+l)	5	55	5.90683	5.66602	1.0425	0.226679
mnm(e+l)	5	56	6.01653	5.66602	1.06186	0.226679
mnm(e+l)	5	57	6.81585	5.66602	1.20294	0.226679
mnm(e+l)	5	58	6.43556	5.66602	1.13582	0.226679
mnm(e+l)	5	59	4.01611	5.66602	0.708807	0.226679
mnm(e+l)	5	60	5.97865	5.66602	1.05518	0.226679
mnm(e+l)	5	62	5.92436	5.66602	1.0456	0.226679
mnm(e+l)	5	63	6.08835	5.66602	1.07454	0.226679
mnm(e+l)	5	65	5.78016	5.66602	1.02015	0.226679
mnm(e+l)	5	67	6.18901	5.66602	1.0923	0.226679
mnm(e+l)	5	68	5.75556	5.66602	1.0158	0.226679
mnm(e+l)	5	69	5.66508	5.66602	0.999835	0.226679
mnm(e+l)	5	70	5.75754	5.66602	1.01615	0.226679
mnm(e+l)	5	71	7.11811	5.66602	1.25628	0.226679
mnm(e+l)	5	72	5.88619	5.66602	1.03886	0.226679
mnm(e+l)	5	73	5.95009	5.66602	1.05014	0.226679
mnm(e+l)	5	74	4.33279	5.66602	0.764697	0.226679
mnm(e+l)	5	75	6.41775	5.66602	1.13267	0.226679
mnm(e+l)	5	76	5.74623	5.66602	1.01416	0.226679
mnm(e+l)	5	77	5.87629	5.66602	1.03711	0.226679
mnm(e+l)	5	78	5.74538	5.66602	1.01401	0.226679
mnm(e+l)	5	79	5.63681	5.66602	0.994845	0.226679
mnm(e+l)	5	80	5.59835	5.66602	0.988058	0.226679
mnm(e+l)	5	81	5.84604	5.66602	1.03177	0.226679
mnm(e+l)	5	82	6.09146	5.66602	1.07509	0.226679
mnm(e+l)	5	83	5.79401	5.66602	1.02259	0.226679
mnm(e+l)	5	84	5.29553	5.66602	0.934613	0.226679
mnm(e+l)	5	85	5.82511	5.66602	1.02808	0.226679
mnm(e+l)	5	86	5.70467	5.66602	1.00682	0.226679
mnm(e+l)	5	87	5.42192	5.66602	0.956919	0.226679
mnm(e+l)	5	88	3.53036	5.66602	0.623075	0.226679
mnm(e+l)	5	89	2.50851	5.66602	0.44273	0.226679
mnm(e+l)	5	90	5.36085	5.66602	0.946141	0.226679
mnm(e+l)	5	91	5.65603	5.66602	0.998238	0.226679
mnm(e+l)	5	92	5.44765	5.66602	0.96146	0.226679
mnm(e+l)	6	1	9.3419	8.29813	1.12578	0.186975
mnm(e+l)	6	2	9.52399	8.29813	1.14773	0.186975
mnm(e+l)	6	3	7.30726	8.29813	0.880592	0.186975
mnm(e+l)	6	4	9.24322	8.29813	1.11389	0.186975
mnm(e+l)	6	5	7.26457	8.29813	0.875447	0.186975
mnm(e+l)	6	6	8.34664	8.29813	1.00585	0.186975
mnm(e+l)	6	7	9.6368	8.29813	1.16132	0.186975
mnm(e+l)	6	8	8.07661	8.29813	0.973305	0.186975
mnm(e+l)	6	9	7.95616	8.29813	0.95879	0.186975
mnm(e+l)	6	10	9.16349	8.29813	1.10428	0.186975
mnm(e+l)	6	11	5.4714	8.29813	0.659353	0.186975
mnm(e+l)	6	12	10.9366	8.29813	1.31796	0.186975
mnm(e+l)	6	13	6.09146	8.29813	0.734076	0.186975
mnm(e+l)	6	14	5.68883	8.29813	0.685556	0.186975
mnm(e+l)	6	15	9.2992	8.29813	1.12064	0.186975
mnm(e+l)	6	16	8.65285	8.29813	1.04275	0.186975
mnm(e+l)	6	17	1.87262	8.29813	0.225668	0.186975
mnm(e+l)	6	18	8.27793	8.29813	0.997565	0.186975
mnm(e+l)	6	19	8.40545	8.29813	1.01293	0.186975
mnm(e+l)	6	20	8.11309	8.29813	0.977701	0.186975
mnm(e+l)	6	21	3.25694	8.29813	0.392491	0.186975
mnm(e+l)	6	22	8.88866	8.29813	1.07116	0.186975
mnm(e+l)	6	23	7.81112	8.29813	0.94131	0.186975
mnm(e+l)	6	24	9.48751	8.29813	1.14333	0.186975
mnm(e+l)	6	25	9.14652	8.29813	1.10224	0.186975
mnm(e+l)	6	26	8.64324	8.29813	1.04159	0.186975
mnm(e+l)	6	27	9.17819	8.29813	1.10605	0.186975
mnm(e+l)	6	28	8.42835	8.29813	1.01569	0.186975
mnm(e+l)	6	29	8.70883	8.29813	1.04949	0.186975
mnm(e+l)	6	30	9.15161	8.29813	1.10285	0.186975
mnm(e+l)	6	31	9.85395	8.29813	1.18749	0.186975
mnm(e+l)	6	32	7.04997	8.29813	0.849585	0.186975
mnm(e+l)	6	33	8.9339	8.29813	1.07662	0.186975
mnm(e+l)	6	34	8.21035	8.29813	0.989422	0.186975
mnm(e+l)	6	35	2.22351	8.29813	0.267953	0.186975
mnm(e+l)	6	36	7.68614	8.29813	0.92625	0.186975
mnm(e+l)	6	37	8.43457	8.29813	1.01644	0.186975
mnm(e+l)	6	38	9.03031	8.29813	1.08823	0.186975
mnm(e+l)	6	39	8.95793	8.29813	1.07951	0.186975
mnm(e+l)	6	40	8.27934	8.29813	0.997736	0.186975
mnm(e+l)	6	41	8.82221	8.29813	1.06316	0.186975
mnm(e+l)	6	42	8.29942	8.29813	1.00015	0.186975
mnm(e+l)	6	43	7.49812	8.29813	0.903591	0.186975
mnm(e+l)	6	44	9.00628	8.29813	1.08534	0.186975
mnm(e+l)	6	45	7.43704	8.29813	0.896231	0.186975
mnm(e+l)	6	46	8.57	8.29813	1.03276	0.186975
mnm(e+l)	6	47	9.06905	8.29813	1.0929	0.186975
mnm(e+l)	6	48	9.69618	8.29813	1.16848	0.186975
mnm(e+l)	6	49	8.27538	8.29813	0.997259	0.186975
mnm(e+l)	6	50	8.40629	8.29813	1.01303	0.186975
mnm(e+l)	6	52	9.43436	8.29813	1.13693	0.186975
mnm(e+l)	6	54	10.1081	8.29813	1.21812	0.186975
mnm(e+l)	6	55	7.81564	8.29813	0.941855	0.186975
mnm(e+l)	6	56	9.08828	8.29813	1.09522	0.186975
mnm(e+l)	6	57	8.38056	8.29813	1.00993	0.186975
mnm(e+l)	6	58	8.63108	8.29813	1.04012	0.186975
mnm(e+l)	6	59	8.02176	8.29813	0.966695	0.186975
mnm(e+l)	6	64	8.88583	8.29813	1.07082	0.186975
mnm(e+l)	6	65	9.4451	8.29813	1.13822	0.186975
mnm(e+l)	6	66	8.0981	8.29813	0.975895	0.186975
mnm(e+l)	6	67	9.20788	8.29813	1.10963	0.186975
mnm(e+l)	6	68	7.61065	8.29813	0.917152	0.186975
mnm(e+l)	6	69	8.68847	8.29813	1.04704	0.186975
mnm(e+l)	6	70	7.7557	8.29813	0.934632	0.186975
mnm(e+l)	6	71	8.74757	8.29813	1.05416	0.186975
mnm(e+l)	6	72	9.16518	8.29813	1.10449	0.186975
mnm(e+l)	6	73	9.15727	8.29813	1.10353	0.186975
mnm(e+l)	6	74	7.09096	8.29813	0.854525	0.186975
mnm(e+l)	6	75	8.94097	8.29813	1.07747	0.186975
mnm(e+l)	6	76	8.41138	8.29813	1.01365	0.186975
mnm(e+l)	6	77	8.57905	8.29813	1.03385	0.186975
mnm(e+l)	6	78	8.32175	8.29813	1.00285	0.186975
mnm(e+l)	6	79	9.08375	8.29813	1.09467	0.186975
mnm(e+l)	6	80	8.10178	8.29813	0.976338	0.186975
mnm(e+l)	6	81	8.45578	8.29813	1.019	0.186975
mnm(e+l)	6	82	10.0711	8.29813	1.21366	0.186975
mnm(e+l)	6	83	9.00882	8.29813	1.08564	0.186975
mnm(e+l)	6	84	8.50186	8.29813	1.02455	0.186975
mnm(e+l)	6	85	7.88746	8.29813	0.95051	0.186975
mnm(e+l)	6	86	4.70488	8.29813	0.56698	0.186975
mnm(e+l)	6	87	9.48016	8.29813	1.14245	0.186975
mnm(e+l)	6	88	10.7319	8.29813	1.29329	0.186975
mnm(e+l)	6	89	6.21672	8.29813	0.749171	0.186975
mnm(e+l)	6	90	10.1022	8.29813	1.21741	0.186975
mnm(e+l)	7	1	7.59991	7.62542	0.996653	0.175612
mnm(e+l)	7	2	4.6243	7.62542	0.606431	0.175612
mnm(e+l)	7	3	6.17572	7.62542	0.809885	0.175612
mnm(e+l)	7	4	10.2105	7.62542	1.33901	0.175612
mnm(e+l)	7	5	5.10129	7.62542	0.668984	0.175612
mnm(e+l)	7	6	7.80999	7.62542	1.0242	0.175612
mnm(e+l)	7	7	10.6179	7.62542	1.39244	0.175612
mnm(e+l)	7	8	6.7364	7.62542	0.883413	0.175612
mnm(e+l)	7	9	5.59524	7.62542	0.733761	0.175612
mnm(e+l)	7	10	8.19706	7.62542	1.07496	0.175612
mnm(e+l)	7	11	13.6509	7.62542	1.79019	0.175612
mnm(e+l)	7	12	7.53346	7.62542	0.98794	0.175612
mnm(e+l)	7	13	8.25842	7.62542	1.08301	0.175612
mnm(e+l)	7	14	7.26231	7.62542	0.952381	0.175612
mnm(e+l)	7	15	7.35222	7.62542	0.964172	0.175612
mnm(e+l)	7	16	6.24499	7.62542	0.81897	0.175612
mnm(e+l)	7	17	7.51536	7.62542	0.985567	0.175612
mnm(e+l)	7	18	7.482	7.62542	0.981191	0.175612
mnm(e+l)	7	19	6.92075	7.62542	0.907589	0.175612
mnm(e+l)	7	20	8.50299	7.62542	1.11508	0.175612
mnm(e+l)	7	21	7.94344	7.62542	1.0417	0.175612
mnm(e+l)	7	22	7.82865	7.62542	1.02665	0.175612
mnm(e+l)	7	23	7.84278	7.62542	1.0285	0.175612
mnm(e+l)	7	24	6.48589	7.62542	0.850561	0.175612
mnm(e+l)	7	25	7.92563	7.62542	1.03937	0.175612
mnm(e+l)	7	26	8.01695	7.62542	1.05135	0.175612
mnm(e+l)	7	27	7.75768	7.62542	1.01734	0.175612
mnm(e+l)	7	28	6.52236	7.62542	0.855344	0.175612
mnm(e+l)	7	29	8.35286	7.62542	1.0954	0.175612
mnm(e+l)	7	30	7.31518	7.62542	0.959315	0.175612
mnm(e+l)	7	31	8.31949	7.62542	1.09102	0.175612
mnm(e+l)	7	32	8.13656	7.62542	1.06703	0.175612
mnm(e+l)	7	33	7.47578	7.62542	0.980376	0.175612
mnm(e+l)	7	34	7.79246	7.62542	1.0219	0.175612
mnm(e+l)	7	35	7.58605	7.62542	0.994837	0.175612
mnm(e+l)	7	36	7.75768	7.62542	1.01734	0.175612
mnm(e+l)	7	37	8.02798	7.62542	1.05279	0.175612
mnm(e+l)	7	38	6.38919	7.62542	0.83788	0.175612
mnm(e+l)	7	39	8.05004	7.62542	1.05568	0.175612
mnm(e+l)	7	40	8.48857	7.62542	1.11319	0.175612
mnm(e+l)	7	41	7.54675	7.62542	0.989683	0.175612
mnm(e+l)	7	42	5.32635	7.62542	0.698499	0.175612
mnm(e+l)	7	43	10.4559	7.62542	1.37119	0.175612
mnm(e+l)	7	44	6.44348	7.62542	0.844999	0.175612
mnm(e+l)	7	45	9.51974	7.62542	1.24842	0.175612
mnm(e+l)	7	46	8.50582	7.62542	1.11546	0.175612
mnm(e+l)	7	47	6.31794	7.62542	0.828536	0.175612
mnm(e+l)	7	48	7.6197	7.62542	0.999249	0.175612
mnm(e+l)	7	49	8.8372	7.62542	1.15891	0.175612
mnm(e+l)	7	50	7.35986	7.62542	0.965173	0.175612
mnm(e+l)	7	51	6.69738	7.62542	0.878296	0.175612
mnm(e+l)	7	52	7.42291	7.62542	0.973442	0.175612
mnm(e+l)	7	53	6.80398	7.62542	0.892275	0.175612
mnm(e+l)	7	54	7.48341	7.62542	0.981377	0.175612
mnm(e+l)	7	57	7.57898	7.62542	0.99391	0.175612
mnm(e+l)	7	58	7.90046	7.62542	1.03607	0.175612
mnm(e+l)	7	59	6.94281	7.62542	0.910481	0.175612
mnm(e+l)	7	60	7.44977	7.62542	0.976964	0.175612
mnm(e+l)	7	61	6.64168	7.62542	0.870992	0.175612
mnm(e+l)	7	62	7.84165	7.62542	1.02836	0.175612
mnm(e+l)	7	63	7.49275	7.62542	0.9826	0.175612
mnm(e+l)	7	64	7.52045	7.62542	0.986234	0.175612
mnm(e+l)	7	65	7.28578	7.62542	0.955458	0.175612
mnm(e+l)	8	1	10.5467	11.0002	0.958771	0.0971383
mnm(e+l)	8	2	11.7616	11.0002	1.06922	0.0971383
mnm(e+l)	8	3	14.1551	11.0002	1.2868	0.0971383
mnm(e+l)	8	4	10.6985	11.0002	0.972573	0.0971383
mnm(e+l)	8	5	11.1701	11.0002	1.01545	0.0971383
mnm(e+l)	8	6	14.5764	11.0002	1.3251	0.0971383
mnm(e+l)	8	7	11.3607	11.0002	1.03277	0.0971383
mnm(e+l)	8	8	11.5179	11.0002	1.04706	0.0971383
mnm(e+l)	8	9	10.8031	11.0002	0.982084	0.0971383
mnm(e+l)	8	10	10.6411	11.0002	0.967356	0.0971383
mnm(e+l)	8	11	7.91912	11.0002	0.719907	0.0971383
mnm(e+l)	8	14	7.61715	11.0002	0.692455	0.0971383
mnm(e+l)	8	15	11.2657	11.0002	1.02413	0.0971383
mnm(e+l)	8	16	11.0862	11.0002	1.00781	0.0971383
mnm(e+l)	8	17	10.7322	11.0002	0.975632	0.0971383
mnm(e+l)	8	18	10.9171	11.0002	0.992442	0.0971383
mnm(e+l)	8	19	11.0042	11.0002	1.00036	0.0971383
mnm(e+l)	8	20	12.2225	11.0002	1.11112	0.0971383
mnm(e+l)	8	21	10.3499	11.0002	0.940881	0.0971383
mnm(e+l)	8	22	10.4514	11.0002	0.950108	0.0971383
mnm(e+l)	8	23	11.3338	11.0002	1.03033	0.0971383
mnm(e+l)	8	24	10.9094	11.0002	0.991748	0.0971383
mnm(e+l)	8	25	10.992	11.0002	0.999254	0.0971383
mnm(e+l)	8	26	11.2366	11.0002	1.02149	0.0971383
mnm(e+l)	8	27	10.1887	11.0002	0.92623	0.0971383
mnm(e+l)	8	28	12.4142	11.0002	1.12854	0.0971383
mnm(e+l)	8	29	10.8014	11.0002	0.98193	0.0971383
mnm(e+l)	8	30	10.9923	11.0002	0.999279	0.0971383
mnm(e+l)	8	33	12.6489	11.0002	1.14988	0.0971383
mnm(e+l)	8	35	11.8527	11.0002	1.0775	0.0971383
mnm(e+l)	8	36	9.91757	11.0002	0.90158	0.0971383
mnm(e+l)	8	38	12.0693	11.0002	1.09718	0.0971383
mnm(e+l)	8	39	10.0657	11.0002	0.915049	0.0971383
mnm(e+l)	8	40	11.098	11.0002	1.00889	0.0971383
mnm(e+l)	8	41	11.156	11.0002	1.01416	0.0971383
mnm(e+l)	8	42	11.607	11.0002	1.05516	0.0971383
mnm(e+l)	8	43	11.6712	11.0002	1.06099	0.0971383
mnm(e+l)	8	44	11.2962	11.0002	1.02691	0.0971383
mnm(e+l)	8	45	11.7172	11.0002	1.06518	0.0971383
mnm(e+l)	8	46	11.4512	11.0002	1.041	0.0971383
mnm(e+l)	8	47	12.518	11.0002	1.13798	0.0971383
mnm(e+l)	8	48	9.86102	11.0002	0.896439	0.0971383
mnm(e+l)	8	49	10.6148	11.0002	0.964965	0.0971383
mnm(e+l)	8	50	10.8294	11.0002	0.984474	0.0971383
mnm(e+l)	8	51	10.5984	11.0002	0.963474	0.0971383
mnm(e+l)	8	52	10.4237	11.0002	0.94759	0.0971383
mnm(e+l)	8	53	11.2199	11.0002	1.01997	0.0971383
mnm(e+l)	8	54	9.93651	11.0002	0.903302	0.0971383
mnm(e+l)	8	55	10.5224	11.0002	0.95656	0.0971383
mnm(e+l)	8	56	11.5589	11.0002	1.05079	0.0971383
mnm(e+l)	8	57	11.5326	11.0002	1.0484	0.0971383
mnm(e+l)	8	58	10.4455	11.0002	0.949569	0.0971383
mnm(e+l)	8	59	9.9563	11.0002	0.905101	0.0971383
mnm(e+l)	8	60	11.7466	11.0002	1.06786	0.0971383
mnm(e+l)	8	61	9.79061	11.0002	0.890039	0.0971383
mnm(e+l)	8	62	11.2227	11.0002	1.02023	0.0971383
mnm(e+l)	8	63	10.0061	11.0002	0.909625	0.0971383
mnm(e+l)	8	64	10.8797	11.0002	0.989049	0.0971383
mnm(e+l)	8	65	10.3177	11.0002	0.937951	0.0971383
mnm(e+l)	8	66	10.2201	11.0002	0.929083	0.0971383
mnm(e+l)	8	67	10.9657	11.0002	0.996863	0.0971383
mnm(e+l)	8	68	11.1396	11.0002	1.01267	0.0971383
mnm(e+l)	8	69	10.491	11.0002	0.953707	0.0971383
mnm null	1	1	8.96924	7.22479	1.24145	0.401847
mnm null	1	2	4.87339	7.22479	0.674538	0.401847
mnm null	1	3	3.10878	7.22479	0.430294	0.401847
mnm null	1	4	9.51296	7.22479	1.31671	0.401847
mnm null	1	5	2.16554	7.22479	0.299738	0.401847
mnm null	1	6	9.74085	7.22479	1.34825	0.401847
mnm null	1	7	6.62019	7.22479	0.916317	0.401847
mnm null	1	9	6.23283	7.22479	0.862701	0.401847
mnm null	1	10	11.0025	7.22479	1.52288	0.401847
mnm null	1	11	8.18264	7.22479	1.13258	0.401847
mnm null	1	14	6.93037	7.22479	0.959249	0.401847
mnm null	1	15	6.08298	7.22479	0.84196	0.401847
mnm null	1	18	11.1704	7.22479	1.54612	0.401847
mnm null	1	20	6.84809	7.22479	0.94786	0.401847
mnm null	1	21	7.11472	7.22479	0.984765	0.401847
mnm null	1	22	4.95143	7.22479	0.68534	0.401847
mnm null	1	23	6.6872	7.22479	0.925592	0.401847
mnm null	1	24	5.83727	7.22479	0.807951	0.401847
mnm null	1	25	2.87721	7.22479	0.398242	0.401847
mnm null	1	26	10.8173	7.22479	1.49724	0.401847
mnm null	1	27	8.80977	7.22479	1.21938	0.401847
mnm null	1	28	13.077	7.22479	1.81001	0.401847
mnm null	1	29	2.86195	7.22479	0.396129	0.401847
mnm null	1	30	9.69278	7.22479	1.3416	0.401847
mnm null	1	31	4.82052	7.22479	0.66722	0.401847
mnm null	1	32	8.25701	7.22479	1.14287	0.401847
mnm null	1	33	5.13465	7.22479	0.710699	0.401847
mnm null	1	34	13.8675	7.22479	1.91944	0.401847
mnm null	1	35	1.99505	7.22479	0.27614	0.401847
mnm null	1	36	5.88336	7.22479	0.81433	0.401847
mnm null	1	37	5.58874	7.22479	0.773551	0.401847
mnm null	1	38	7.30218	7.22479	1.01071	0.401847
mnm null	1	39	8.18688	7.22479	1.13317	0.401847
mnm null	1	40	5.58506	7.22479	0.773042	0.401847
mnm null	1	41	6.79012	7.22479	0.939837	0.401847
mnm null	1	42	8.03675	7.22479	1.11239	0.401847
mnm null	1	43	11.3664	7.22479	1.57324	0.401847
mnm null	1	44	2.2973	7.22479	0.317975	0.401847
mnm null	1	45	13.5268	7.22479	1.87228	0.401847
mnm null	1	46	12.1855	7.22479	1.68662	0.401847
mnm null	1	47	9.03314	7.22479	1.2503	0.401847
mnm null	1	48	2.18053	7.22479	0.301812	0.401847
mnm null	1	49	6.99907	7.22479	0.968758	0.401847
mnm null	1	50	7.23545	7.22479	1.00148	0.401847
mnm null	1	51	2.62274	7.22479	0.36302	0.401847
mnm null	1	52	6.78899	7.22479	0.939681	0.401847
mnm null	1	53	6.71774	7.22479	0.929819	0.401847
mnm null	1	54	5.65858	7.22479	0.783217	0.401847
mnm null	1	55	11.7331	7.22479	1.624	0.401847
mnm null	1	56	7.73591	7.22479	1.07075	0.401847
mnm null	1	57	7.01915	7.22479	0.971537	0.401847
mnm null	1	58	6.07082	7.22479	0.840277	0.401847
mnm null	1	59	5.75245	7.22479	0.79621	0.401847
mnm null	1	60	5.18328	7.22479	0.717431	0.401847
mnm null	1	61	4.48236	7.22479	0.620414	0.401847
mnm null	1	62	9.56442	7.22479	1.32383	0.401847
mnm null	1	63	5.40863	7.22479	0.748622	0.401847
mnm null	1	64	7.29171	7.22479	1.00926	0.401847
mnm null	1	65	9.36508	7.22479	1.29624	0.401847
mnm null	1	66	6.90124	7.22479	0.955218	0.401847
mnm null	1	67	8.50723	7.22479	1.17751	0.401847
mnm null	1	68	8.61609	7.22479	1.19257	0.401847
mnm null	1	69	7.86851	7.22479	1.0891	0.401847
mnm null	1	70	6.09316	7.22479	0.843369	0.401847
mnm null	1	71	4.26917	7.22479	0.590906	0.401847
mnm null	1	72	9.62662	7.22479	1.33244	0.401847
mnm null	1	73	9.60626	7.22479	1.32963	0.401847
mnm null	1	74	9.40636	7.22479	1.30196	0.401847
mnm null	1	75	12.0981	7.22479	1.67453	0.401847
mnm null	1	76	8.91467	7.22479	1.2339	0.401847
mnm null	1	77	5.58789	7.22479	0.773433	0.401847
mnm null	1	78	5.74934	7.22479	0.79578	0.401847
mnm null	1	79	3.5312	7.22479	0.488762	0.401847
mnm null	1	80	2.08411	7.22479	0.288467	0.401847
mnm null	1	81	5.90457	7.22479	0.817265	0.401847
mnm null	1	82	11.7042	7.22479	1.62001	0.401847
mnm null	1	83	9.19459	7.22479	1.27265	0.401847
mnm null	1	84	6.08043	7.22479	0.841607	0.401847
mnm null	1	85	11.7992	7.22479	1.63316	0.401847
mnm null	1	86	1.93596	7.22479	0.26796	0.401847
mnm null	1	87	3.35505	7.22479	0.464381	0.401847
mnm null	1	88	7.51819	7.22479	1.04061	0.401847
mnm null	1	89	10.9889	7.22479	1.521	0.401847
mnm null	1	90	8.9028	7.22479	1.23226	0.401847
mnm null	1	91	6.02869	7.22479	0.834446	0.401847
mnm null	2	1	1.00629	6.9251	0.145311	0.469132
mnm null	2	2	3.12037	6.9251	0.450589	0.469132
mnm null	2	3	1.92747	6.9251	0.278332	0.469132
mnm null	2	4	2.28486	6.9251	0.329939	0.469132
mnm null	2	5	5.23955	6.9251	0.756603	0.469132
mnm null	2	6	10.2775	6.9251	1.48409	0.469132
mnm null	2	7	4.60507	6.9251	0.664983	0.469132
mnm null	2	8	6.43726	6.9251	0.929555	0.469132
mnm null	2	9	10.0168	6.9251	1.44645	0.469132
mnm null	2	10	9.68091	6.9251	1.39795	0.469132
mnm null	2	11	7.32197	6.9251	1.05731	0.469132
mnm null	2	12	6.56195	6.9251	0.94756	0.469132
mnm null	2	13	9.4352	6.9251	1.36246	0.469132
mnm null	2	14	4.64324	6.9251	0.670494	0.469132
mnm null	2	15	7.91404	6.9251	1.1428	0.469132
mnm null	2	16	10.6538	6.9251	1.53844	0.469132
mnm null	2	17	7.54618	6.9251	1.08969	0.469132
mnm null	2	18	1.50138	6.9251	0.216802	0.469132
mnm null	2	19	4.81374	6.9251	0.695114	0.469132
mnm null	2	20	4.37124	6.9251	0.631217	0.469132
mnm null	2	21	18.3815	6.9251	2.65434	0.469132
mnm null	2	22	7.95277	6.9251	1.1484	0.469132
mnm null	2	25	12.2488	6.9251	1.76875	0.469132
mnm null	2	26	8.01695	6.9251	1.15767	0.469132
mnm null	2	27	5.6173	6.9251	0.81115	0.469132
mnm null	2	31	7.30642	6.9251	1.05506	0.469132
mnm null	2	32	3.2428	6.9251	0.468268	0.469132
mnm null	2	33	5.16095	6.9251	0.745252	0.469132
mnm null	2	34	8.15267	6.9251	1.17726	0.469132
mnm null	2	35	8.90788	6.9251	1.28632	0.469132
mnm null	2	36	7.26966	6.9251	1.04976	0.469132
mnm null	2	37	4.54032	6.9251	0.655633	0.469132
mnm null	2	38	10.5212	6.9251	1.51929	0.469132
mnm null	2	39	10.226	6.9251	1.47666	0.469132
mnm null	2	40	10.3196	6.9251	1.49018	0.469132
mnm null	2	41	8.20102	6.9251	1.18425	0.469132
mnm null	2	42	7.19049	6.9251	1.03832	0.469132
mnm null	2	43	9.54745	6.9251	1.37867	0.469132
mnm null	2	44	2.97731	6.9251	0.42993	0.469132
mnm null	2	45	3.39294	6.9251	0.489948	0.469132
mnm null	2	46	8.0605	6.9251	1.16395	0.469132
mnm null	2	47	8.07322	6.9251	1.16579	0.469132
mnm null	2	48	10.9742	6.9251	1.5847	0.469132
mnm null	2	49	7.09718	6.9251	1.02485	0.469132
mnm null	2	50	3.5951	6.9251	0.519141	0.469132
mnm null	2	51	7.24195	6.9251	1.04575	0.469132
mnm null	2	52	6.96401	6.9251	1.00562	0.469132
mnm null	2	53	11.3599	6.9251	1.64039	0.469132
mnm null	2	54	2.09429	6.9251	0.302421	0.469132
mnm null	2	55	8.57255	6.9251	1.2379	0.469132
mnm null	2	56	9.92492	6.9251	1.43318	0.469132
mnm null	2	57	7.95249	6.9251	1.14836	0.469132
mnm null	2	58	3.49416	6.9251	0.504565	0.469132
mnm null	2	59	6.93517	6.9251	1.00145	0.469132
mnm null	2	60	2.10249	6.9251	0.303605	0.469132
mnm null	2	61	7.83034	6.9251	1.13072	0.469132
mnm null	2	62	9.85791	6.9251	1.4235	0.469132
mnm null	2	63	3.64741	6.9251	0.526695	0.469132
mnm null	2	64	4.27002	6.9251	0.6166	0.469132
mnm null	3	1	5.12871	4.35156	1.17859	0.408312
mnm null	3	2	4.27398	4.35156	0.982172	0.408312
mnm null	3	3	5.82031	4.35156	1.33752	0.408312
mnm null	3	4	1.64218	4.35156	0.377378	0.408312
mnm null	3	5	6.99681	4.35156	1.60789	0.408312
mnm null	3	6	1.81975	4.35156	0.418183	0.408312
mnm null	3	7	2.34481	4.35156	0.538843	0.408312
mnm null	3	8	3.13904	4.35156	0.721359	0.408312
mnm null	3	9	4.75945	4.35156	1.09373	0.408312
mnm null	3	10	3.11868	4.35156	0.716681	0.408312
mnm null	3	11	4.85445	4.35156	1.11557	0.408312
mnm null	3	12	2.59079	4.35156	0.595372	0.408312
mnm null	3	13	2.60776	4.35156	0.59927	0.408312
mnm null	3	14	4.8044	4.35156	1.10407	0.408312
mnm null	3	15	2.45903	4.35156	0.565093	0.408312
mnm null	3	16	3.82526	4.35156	0.879055	0.408312
mnm null	3	17	5.29157	4.35156	1.21602	0.408312
mnm null	3	18	4.24259	4.35156	0.974959	0.408312
mnm null	3	19	4.15946	4.35156	0.955856	0.408312
mnm null	3	20	6.17713	4.35156	1.41952	0.408312
mnm null	3	21	4.18746	4.35156	0.962289	0.408312
mnm null	3	22	5.12334	4.35156	1.17736	0.408312
mnm null	3	25	5.51579	4.35156	1.26754	0.408312
mnm null	3	26	6.88202	4.35156	1.58151	0.408312
mnm null	3	27	6.79945	4.35156	1.56253	0.408312
mnm null	3	28	6.32557	4.35156	1.45363	0.408312
mnm null	3	29	5.29384	4.35156	1.21654	0.408312
mnm null	3	30	6.26902	4.35156	1.44064	0.408312
mnm null	3	31	2.87241	4.35156	0.660087	0.408312
mnm null	3	32	5.15048	4.35156	1.1836	0.408312
mnm null	3	33	6.03237	4.35156	1.38625	0.408312
mnm null	3	34	1.12844	4.35156	0.259318	0.408312
mnm null	3	35	2.88174	4.35156	0.662232	0.408312
mnm null	3	36	2.19438	4.35156	0.504276	0.408312
mnm null	3	37	1.53106	4.35156	0.351843	0.408312
mnm null	3	39	6.31059	4.35156	1.45019	0.408312
mnm null	3	40	5.55849	4.35156	1.27736	0.408312
mnm null	3	43	5.4813	4.35156	1.25962	0.408312
mnm null	3	44	2.78504	4.35156	0.64001	0.408312
mnm null	3	45	4.40432	4.35156	1.01213	0.408312
mnm null	3	46	6.99087	4.35156	1.60652	0.408312
mnm null	3	47	7.50264	4.35156	1.72413	0.408312
mnm null	3	48	2.68777	4.35156	0.617658	0.408312
mnm null	3	49	1.63992	4.35156	0.376859	0.408312
mnm null	3	50	6.85713	4.35156	1.57579	0.408312
mnm null	3	51	3.3149	4.35156	0.761774	0.408312
mnm null	3	52	4.42044	4.35156	1.01583	0.408312
mnm null	3	53	7.15006	4.35156	1.6431	0.408312
mnm null	3	54	4.20583	4.35156	0.966512	0.408312
mnm null	3	55	3.96126	4.35156	0.910308	0.408312
mnm null	3	56	4.66049	4.35156	1.07099	0.408312
mnm null	3	57	7.15854	4.35156	1.64505	0.408312
mnm null	3	58	3.82554	4.35156	0.87912	0.408312
mnm null	3	59	4.58924	4.35156	1.05462	0.408312
mnm null	3	60	3.50491	4.35156	0.805438	0.408312
mnm null	3	61	1.22796	4.35156	0.282189	0.408312
mnm null	3	62	3.86824	4.35156	0.888932	0.408312
mnm null	3	63	1.44285	4.35156	0.331571	0.408312
mnm null	3	64	5.32211	4.35156	1.22304	0.408312
mnm null	3	65	6.63857	4.35156	1.52556	0.408312
mnm null	3	66	4.59065	4.35156	1.05494	0.408312
mnm null	3	67	1.45331	4.35156	0.333975	0.408312
mnm null	4	1	5.21099	4.87472	1.06898	0.362474
mnm null	4	2	6.75563	4.87472	1.38585	0.362474
mnm null	4	3	5.53898	4.87472	1.13627	0.362474
mnm null	4	4	5.28649	4.87472	1.08447	0.362474
mnm null	4	5	1.57319	4.87472	0.322725	0.362474
mnm null	4	6	6.8167	4.87472	1.39838	0.362474
mnm null	4	7	7.04544	4.87472	1.4453	0.362474
mnm null	4	8	5.89241	4.87472	1.20877	0.362474
mnm null	4	9	5.26613	4.87472	1.08029	0.362474
mnm null	4	10	3.25327	4.87472	0.667375	0.362474
mnm null	4	11	6.8478	4.87472	1.40476	0.362474
mnm null	4	12	6.5775	4.87472	1.34931	0.362474
mnm null	4	13	5.43351	4.87472	1.11463	0.362474
mnm null	4	14	1.84689	4.87472	0.378871	0.362474
mnm null	4	16	4.15324	4.87472	0.851996	0.362474
mnm null	4	18	5.82794	4.87472	1.19554	0.362474
mnm null	4	20	4.8864	4.87472	1.0024	0.362474
mnm null	4	21	1.81975	4.87472	0.373303	0.362474
mnm null	4	22	1.26217	4.87472	0.258922	0.362474
mnm null	4	23	1.49911	4.87472	0.307528	0.362474
mnm null	4	24	1.82257	4.87472	0.373883	0.362474
mnm null	4	25	7.36777	4.87472	1.51142	0.362474
mnm null	4	26	4.01357	4.87472	0.823343	0.362474
mnm null	4	27	2.27242	4.87472	0.466165	0.362474
mnm null	4	28	3.54506	4.87472	0.727233	0.362474
mnm null	4	29	4.06474	4.87472	0.833841	0.362474
mnm null	4	30	3.605	4.87472	0.73953	0.362474
mnm null	4	31	4.07718	4.87472	0.836394	0.362474
mnm null	4	32	5.01562	4.87472	1.0289	0.362474
mnm null	4	33	3.94118	4.87472	0.808494	0.362474
mnm null	4	34	5.34558	4.87472	1.09659	0.362474
mnm null	4	35	7.39916	4.87472	1.51786	0.362474
mnm null	4	36	3.5148	4.87472	0.721027	0.362474
mnm null	4	37	6.34706	4.87472	1.30204	0.362474
mnm null	4	38	7.46899	4.87472	1.53219	0.362474
mnm null	4	39	7.20435	4.87472	1.4779	0.362474
mnm null	4	40	3.14893	4.87472	0.645972	0.362474
mnm null	4	41	7.28691	4.87472	1.49484	0.362474
mnm null	4	42	4.82335	4.87472	0.989462	0.362474
mnm null	4	43	4.37831	4.87472	0.898166	0.362474
mnm null	4	44	5.43125	4.87472	1.11417	0.362474
mnm null	4	45	4.15946	4.87472	0.853272	0.362474
mnm null	4	46	6.59955	4.87472	1.35383	0.362474
mnm null	4	47	5.30345	4.87472	1.08795	0.362474
mnm null	4	48	7.34119	4.87472	1.50597	0.362474
mnm null	4	49	6.84413	4.87472	1.404	0.362474
mnm null	4	50	4.23269	4.87472	0.868295	0.362474
mnm null	4	51	3.29653	4.87472	0.676249	0.362474
mnm null	4	52	5.34841	4.87472	1.09717	0.362474
mnm null	4	53	5.66141	4.87472	1.16138	0.362474
mnm null	4	54	6.49183	4.87472	1.33173	0.362474
mnm null	4	55	1.31448	4.87472	0.269653	0.362474
mnm null	4	56	6.78306	4.87472	1.39148	0.362474
mnm null	4	58	6.58966	4.87472	1.3518	0.362474
mnm null	4	59	5.37498	4.87472	1.10262	0.362474
mnm null	4	60	6.47854	4.87472	1.32901	0.362474
mnm null	4	61	6.74291	4.87472	1.38324	0.362474
mnm null	4	62	5.81013	4.87472	1.19189	0.362474
mnm null	4	63	5.30571	4.87472	1.08841	0.362474
mnm null	4	64	3.37852	4.87472	0.69307	0.362474
mnm null	4	65	4.70544	4.87472	0.965275	0.362474
mnm null	4	66	5.24294	4.87472	1.07554	0.362474
mnm null	4	67	2.08949	4.87472	0.428637	0.362474
mnm null	4	68	3.05591	4.87472	0.626889	0.362474
mnm null	4	69	6.45337	4.87472	1.32385	0.362474
mnm null	4	70	3.12999	4.87472	0.642086	0.362474
mnm null	4	71	4.00508	4.87472	0.821603	0.362474
mnm null	5	1	6.51332	7.54295	0.863497	0.491383
mnm null	5	2	6.49748	7.54295	0.861398	0.491383
mnm null	5	3	2.25433	7.54295	0.298865	0.491383
mnm null	5	4	2.31314	7.54295	0.306662	0.491383
mnm null	5	5	7.52385	7.54295	0.997468	0.491383
mnm null	5	6	6.94903	7.54295	0.921261	0.491383
mnm null	5	7	12.9998	7.54295	1.72343	0.491383
mnm null	5	8	14.2376	7.54295	1.88754	0.491383
mnm null	5	9	4.98678	7.54295	0.661117	0.491383
mnm null	5	10	8.12072	7.54295	1.0766	0.491383
mnm null	5	11	8.22308	7.54295	1.09017	0.491383
mnm null	5	12	6.76044	7.54295	0.896259	0.491383
mnm null	5	13	11.2827	7.54295	1.49579	0.491383
mnm null	5	14	8.61355	7.54295	1.14193	0.491383
mnm null	5	15	11.1009	7.54295	1.47169	0.491383
mnm null	5	16	12.4512	7.54295	1.65071	0.491383
mnm null	5	17	6.45875	7.54295	0.856263	0.491383
mnm null	5	18	7.95786	7.54295	1.05501	0.491383
mnm null	5	19	5.85848	7.54295	0.776683	0.491383
mnm null	5	20	2.91652	7.54295	0.386655	0.491383
mnm null	5	21	11.9423	7.54295	1.58324	0.491383
mnm null	5	22	1.86216	7.54295	0.246874	0.491383
mnm null	5	23	18.1242	7.54295	2.40281	0.491383
mnm null	5	24	12.2709	7.54295	1.6268	0.491383
mnm null	5	25	12.8482	7.54295	1.70334	0.491383
mnm null	5	26	7.79076	7.54295	1.03285	0.491383
mnm null	5	27	2.88683	7.54295	0.382719	0.491383
mnm null	5	28	2.61059	7.54295	0.346096	0.491383
mnm null	5	29	8.11083	7.54295	1.07529	0.491383
mnm null	5	30	11.8286	7.54295	1.56817	0.491383
mnm null	5	31	4.09585	7.54295	0.543003	0.491383
mnm null	5	32	5.6631	7.54295	0.750781	0.491383
mnm null	5	33	2.43783	7.54295	0.323193	0.491383
mnm null	5	34	5.86866	7.54295	0.778032	0.491383
mnm null	5	35	3.93496	7.54295	0.521674	0.491383
mnm null	5	36	6.44715	7.54295	0.854726	0.491383
mnm null	5	37	4.73344	7.54295	0.627531	0.491383
mnm null	5	38	7.20632	7.54295	0.955372	0.491383
mnm null	5	39	9.2435	7.54295	1.22545	0.491383
mnm null	5	40	6.36007	7.54295	0.843181	0.491383
mnm null	5	41	10.4242	7.54295	1.38199	0.491383
mnm null	5	42	7.10199	7.54295	0.94154	0.491383
mnm null	5	43	6.5348	7.54295	0.866346	0.491383
mnm null	6	1	6.9298	7.14438	0.969965	0.442775
mnm null	6	2	7.0904	7.14438	0.992445	0.442775
mnm null	6	3	4.5047	7.14438	0.630523	0.442775
mnm null	6	4	1.65067	7.14438	0.231044	0.442775
mnm null	6	5	1.36792	7.14438	0.191468	0.442775
mnm null	6	6	1.76857	7.14438	0.247547	0.442775
mnm null	6	7	6.32557	7.14438	0.885392	0.442775
mnm null	6	8	5.42503	7.14438	0.759343	0.442775
mnm null	6	9	4.58386	7.14438	0.641604	0.442775
mnm null	6	10	6.12539	7.14438	0.857372	0.442775
mnm null	6	11	6.74517	7.14438	0.944122	0.442775
mnm null	6	12	6.98013	7.14438	0.97701	0.442775
mnm null	6	13	12.1552	7.14438	1.70137	0.442775
mnm null	6	14	7.44213	7.14438	1.04168	0.442775
mnm null	6	15	7.27051	7.14438	1.01765	0.442775
mnm null	6	16	5.52173	7.14438	0.772878	0.442775
mnm null	6	17	11.5173	7.14438	1.61208	0.442775
mnm null	6	18	5.90061	7.14438	0.825909	0.442775
mnm null	6	19	3.52131	7.14438	0.492878	0.442775
mnm null	6	20	11.4345	7.14438	1.60049	0.442775
mnm null	6	21	7.81988	7.14438	1.09455	0.442775
mnm null	6	22	2.57637	7.14438	0.360615	0.442775
mnm null	6	23	11.4956	7.14438	1.60904	0.442775
mnm null	6	24	8.0489	7.14438	1.12661	0.442775
mnm null	6	26	5.25651	7.14438	0.735755	0.442775
mnm null	6	27	12.3868	7.14438	1.73378	0.442775
mnm null	6	28	4.26153	7.14438	0.596488	0.442775
mnm null	6	29	10.3838	7.14438	1.45342	0.442775
mnm null	6	32	7.75146	7.14438	1.08497	0.442775
mnm null	6	33	13.5245	7.14438	1.89303	0.442775
mnm null	6	34	6.70841	7.14438	0.938978	0.442775
mnm null	6	37	12.2559	7.14438	1.71546	0.442775
mnm null	6	39	8.3178	7.14438	1.16424	0.442775
mnm null	6	40	7.76164	7.14438	1.0864	0.442775
mnm null	6	41	7.34261	7.14438	1.02775	0.442775
mnm null	6	42	4.81741	7.14438	0.674294	0.442775
mnm null	6	43	2.55234	7.14438	0.357252	0.442775
mnm null	6	44	7.00247	7.14438	0.980136	0.442775
mnm null	6	45	10.1698	7.14438	1.42347	0.442775
mnm null	6	46	6.54527	7.14438	0.916142	0.442775
mnm null	6	47	2.08609	7.14438	0.291991	0.442775
mnm null	6	48	12.3037	7.14438	1.72214	0.442775
mnm null	6	49	11.1243	7.14438	1.55707	0.442775
mnm null	6	50	9.92096	7.14438	1.38864	0.442775
mnm null	6	51	13.7352	7.14438	1.92252	0.442775
mnm null	6	52	3.54336	7.14438	0.495965	0.442775
mnm null	6	53	12.19	7.14438	1.70624	0.442775
mnm null	6	54	10.6731	7.14438	1.49391	0.442775
mnm null	6	55	3.58097	7.14438	0.501229	0.442775
mnm null	6	56	5.52512	7.14438	0.773352	0.442775
mnm null	6	57	8.33306	7.14438	1.16638	0.442775
mnm null	6	58	4.87368	7.14438	0.68217	0.442775
mnm null	6	59	14.826	7.14438	2.0752	0.442775
mnm null	6	60	6.11154	7.14438	0.855433	0.442775
mnm null	6	61	1.42645	7.14438	0.19966	0.442775
mnm null	6	62	5.34388	7.14438	0.747984	0.442775
mnm null	6	63	6.95977	7.14438	0.974161	0.442775
mnm null	6	64	8.15635	7.14438	1.14165	0.442775
mnm null	6	65	5.83869	7.14438	0.817242	0.442775
mnm null	6	66	6.88032	7.14438	0.96304	0.442775
mnm null	6	67	8.46539	7.14438	1.1849	0.442775
mnm null	6	68	11.5959	7.14438	1.62309	0.442775
mnm null	6	69	9.1666	7.14438	1.28305	0.442775
mnm null	6	70	1.69647	7.14438	0.237455	0.442775
mnm null	6	71	6.05159	7.14438	0.847043	0.442775
mnm null	6	72	6.94761	7.14438	0.972459	0.442775
mnm null	6	73	6.69145	7.14438	0.936603	0.442775
mnm null	6	74	5.33059	7.14438	0.746124	0.442775
mnm null	6	75	5.43238	7.14438	0.760372	0.442775
mnm null	6	76	7.64571	7.14438	1.07017	0.442775
mnm null	6	77	5.88421	7.14438	0.823614	0.442775
mnm null	6	78	4.52251	7.14438	0.633016	0.442775
mnm null	6	79	4.46228	7.14438	0.624587	0.442775
mnm null	6	80	9.05746	7.14438	1.26777	0.442775
mnm null	6	81	4.75662	7.14438	0.665785	0.442775
mnm null	6	82	8.00056	7.14438	1.11984	0.442775
mnm null	6	83	8.82872	7.14438	1.23576	0.442775
mnm null	6	84	8.05343	7.14438	1.12724	0.442775
mnm(e)	2	1	6.07308	5.668	1.07147	0.442483
mnm(e)	2	2	4.88442	5.668	0.861754	0.442483
mnm(e)	2	3	3.54562	5.668	0.625551	0.442483
mnm(e)	2	4	8.67151	5.668	1.52991	0.442483
mnm(e)	2	5	7.564	5.668	1.33451	0.442483
mnm(e)	2	6	4.98508	5.668	0.879513	0.442483
mnm(e)	2	7	2.48278	5.668	0.438036	0.442483
mnm(e)	2	8	3.75259	5.668	0.662067	0.442483
mnm(e)	2	9	3.55411	5.668	0.627048	0.442483
mnm(e)	2	10	3.7393	5.668	0.659722	0.442483
mnm(e)	2	11	1.73181	5.668	0.305542	0.442483
mnm(e)	2	12	4.09217	5.668	0.721978	0.442483
mnm(e)	2	13	5.35548	5.668	0.944862	0.442483
mnm(e)	2	14	7.23658	5.668	1.27674	0.442483
mnm(e)	2	15	8.87452	5.668	1.56572	0.442483
mnm(e)	2	16	6.52576	5.668	1.15133	0.442483
mnm(e)	2	17	4.34325	5.668	0.766275	0.442483
mnm(e)	2	18	2.80568	5.668	0.495004	0.442483
mnm(e)	2	19	4.38934	5.668	0.774407	0.442483
mnm(e)	2	20	13.2537	5.668	2.33833	0.442483
mnm(e)	2	21	6.87495	5.668	1.21294	0.442483
mnm(e)	2	22	5.30175	5.668	0.935384	0.442483
mnm(e)	2	23	3.60952	5.668	0.636825	0.442483
mnm(e)	2	24	8.32911	5.668	1.4695	0.442483
mnm(e)	2	25	6.54046	5.668	1.15393	0.442483
mnm(e)	2	26	7.22329	5.668	1.2744	0.442483
mnm(e)	2	27	6.77457	5.668	1.19523	0.442483
mnm(e)	2	28	1.33936	5.668	0.236303	0.442483
mnm(e)	2	29	2.8529	5.668	0.503334	0.442483
mnm(e)	2	30	7.45429	5.668	1.31515	0.442483
mnm(e)	2	31	6.09146	5.668	1.07471	0.442483
mnm(e)	2	32	3.85975	5.668	0.680973	0.442483
mnm(e)	2	33	4.96868	5.668	0.87662	0.442483
mnm(e)	2	34	12.3418	5.668	2.17746	0.442483
mnm(e)	2	35	7.79868	5.668	1.37591	0.442483
mnm(e)	2	36	2.27525	5.668	0.40142	0.442483
mnm(e)	2	37	6.97419	5.668	1.23045	0.442483
mnm(e)	2	38	7.40707	5.668	1.30682	0.442483
mnm(e)	2	39	6.58231	5.668	1.16131	0.442483
mnm(e)	2	40	7.115	5.668	1.25529	0.442483
mnm(e)	2	41	7.21735	5.668	1.27335	0.442483
mnm(e)	2	42	6.95468	5.668	1.22701	0.442483
mnm(e)	2	43	6.56308	5.668	1.15792	0.442483
mnm(e)	2	44	5.01053	5.668	0.884003	0.442483
mnm(e)	2	45	1.95858	5.668	0.34555	0.442483
mnm(e)	2	46	1.70552	5.668	0.300903	0.442483
mnm(e)	2	47	3.782	5.668	0.667255	0.442483
mnm(e)	2	48	11.0296	5.668	1.94594	0.442483
mnm(e)	2	49	4.48208	5.668	0.790769	0.442483
mnm(e)	2	50	7.49275	5.668	1.32194	0.442483
mnm(e)	2	51	7.30811	5.668	1.28936	0.442483
mnm(e)	2	52	4.36785	5.668	0.770615	0.442483
mnm(e)	2	53	6.87664	5.668	1.21324	0.442483
mnm(e)	2	54	3.39266	5.668	0.598564	0.442483
mnm(e)	2	55	2.63321	5.668	0.464574	0.442483
mnm(e)	2	56	11.6782	5.668	2.06038	0.442483
mnm(e)	2	57	6.79352	5.668	1.19857	0.442483
mnm(e)	2	58	4.65031	5.668	0.82045	0.442483
mnm(e)	2	59	6.62952	5.668	1.16964	0.442483
mnm(e)	2	60	6.10927	5.668	1.07785	0.442483
mnm(e)	2	61	5.52003	5.668	0.973895	0.442483
mnm(e)	2	62	5.11486	5.668	0.90241	0.442483
mnm(e)	2	63	6.68014	5.668	1.17857	0.442483
mnm(e)	2	64	6.05753	5.668	1.06873	0.442483
mnm(e)	2	69	2.04849	5.668	0.361413	0.442483
mnm(e)	2	71	6.44942	5.668	1.13786	0.442483
mnm(e)	2	72	6.48589	5.668	1.1443	0.442483
mnm(e)	2	73	7.55014	5.668	1.33207	0.442483
mnm(e)	2	74	1.7041	5.668	0.300654	0.442483
mnm(e)	2	75	6.71378	5.668	1.18451	0.442483
mnm(e)	2	76	8.05371	5.668	1.42091	0.442483
mnm(e)	2	77	2.50173	5.668	0.441378	0.442483
mnm(e)	2	78	2.67335	5.668	0.471658	0.442483
mnm(e)	3	1	6.46468	6.54148	0.98826	0.406166
mnm(e)	3	2	3.42942	6.54148	0.524257	0.406166
mnm(e)	3	3	9.06226	6.54148	1.38535	0.406166
mnm(e)	3	4	2.56506	6.54148	0.392123	0.406166
mnm(e)	3	5	2.89333	6.54148	0.442305	0.406166
mnm(e)	3	6	9.16631	6.54148	1.40126	0.406166
mnm(e)	3	7	7.20378	6.54148	1.10125	0.406166
mnm(e)	3	8	6.3366	6.54148	0.96868	0.406166
mnm(e)	3	9	7.34204	6.54148	1.12238	0.406166
mnm(e)	3	10	8.48377	6.54148	1.29692	0.406166
mnm(e)	3	11	7.15345	6.54148	1.09355	0.406166
mnm(e)	3	12	2.26875	6.54148	0.346825	0.406166
mnm(e)	3	13	7.32847	6.54148	1.12031	0.406166
mnm(e)	3	14	6.9954	6.54148	1.06939	0.406166
mnm(e)	3	15	7.83289	6.54148	1.19742	0.406166
mnm(e)	3	16	2.22747	6.54148	0.340514	0.406166
mnm(e)	3	19	7.4509	6.54148	1.13902	0.406166
mnm(e)	3	20	8.93333	6.54148	1.36564	0.406166
mnm(e)	3	21	7.77295	6.54148	1.18825	0.406166
mnm(e)	3	22	8.09641	6.54148	1.2377	0.406166
mnm(e)	3	24	5.84887	6.54148	0.894119	0.406166
mnm(e)	3	25	5.30741	6.54148	0.811346	0.406166
mnm(e)	3	26	3.80207	6.54148	0.581225	0.406166
mnm(e)	3	27	4.26125	6.54148	0.65142	0.406166
mnm(e)	3	28	9.55198	6.54148	1.46022	0.406166
mnm(e)	3	29	5.7205	6.54148	0.874496	0.406166
mnm(e)	3	30	7.51282	6.54148	1.14849	0.406166
mnm(e)	3	31	2.35838	6.54148	0.360526	0.406166
mnm(e)	3	32	1.93285	6.54148	0.295475	0.406166
mnm(e)	3	33	4.11451	6.54148	0.628987	0.406166
mnm(e)	3	34	4.05937	6.54148	0.620558	0.406166
mnm(e)	3	35	7.02848	6.54148	1.07445	0.406166
mnm(e)	3	36	4.12355	6.54148	0.63037	0.406166
mnm(e)	3	37	7.4017	6.54148	1.1315	0.406166
mnm(e)	3	38	9.76517	6.54148	1.49281	0.406166
mnm(e)	3	39	6.61369	6.54148	1.01104	0.406166
mnm(e)	3	40	7.23941	6.54148	1.10669	0.406166
mnm(e)	3	41	9.25736	6.54148	1.41518	0.406166
mnm(e)	3	43	3.96946	6.54148	0.606813	0.406166
mnm(e)	3	45	8.10687	6.54148	1.2393	0.406166
mnm(e)	3	46	4.91524	6.54148	0.751396	0.406166
mnm(e)	3	47	4.52534	6.54148	0.691791	0.406166
mnm(e)	3	48	9.07329	6.54148	1.38704	0.406166
mnm(e)	3	49	14.1401	6.54148	2.1616	0.406166
mnm(e)	3	50	5.94387	6.54148	0.908642	0.406166
mnm(e)	3	52	6.37392	6.54148	0.974385	0.406166
mnm(e)	3	54	3.91348	6.54148	0.598255	0.406166
mnm(e)	3	57	12.166	6.54148	1.85982	0.406166
mnm(e)	3	58	14.4152	6.54148	2.20366	0.406166
mnm(e)	3	59	4.0475	6.54148	0.618743	0.406166
mnm(e)	3	60	6.48532	6.54148	0.991415	0.406166
mnm(e)	3	61	9.42192	6.54148	1.44033	0.406166
mnm(e)	3	62	13.2834	6.54148	2.03064	0.406166
mnm(e)	3	63	5.39223	6.54148	0.824314	0.406166
mnm(e)	3	64	7.44807	6.54148	1.13859	0.406166
mnm(e)	3	65	7.12433	6.54148	1.0891	0.406166
mnm(e)	3	66	6.20937	6.54148	0.949229	0.406166
mnm(e)	3	67	6.26846	6.54148	0.958263	0.406166
mnm(e)	3	68	4.82646	6.54148	0.737823	0.406166
mnm(e)	3	69	2.89503	6.54148	0.442564	0.406166
mnm(e)	3	70	2.37251	6.54148	0.362688	0.406166
mnm(e)	3	71	5.39054	6.54148	0.824054	0.406166
mnm(e)	3	72	4.68933	6.54148	0.71686	0.406166
mnm(e)	3	73	3.91772	6.54148	0.598903	0.406166
mnm(e)	3	74	5.34897	6.54148	0.8177	0.406166
mnm(e)	3	75	5.90852	6.54148	0.903239	0.406166
mnm(e)	3	76	7.51169	6.54148	1.14832	0.406166
mnm(e)	3	77	2.67222	6.54148	0.408504	0.406166
mnm(e)	3	78	6.40333	6.54148	0.97888	0.406166
mnm(e)	3	79	8.10347	6.54148	1.23878	0.406166
mnm(e)	3	80	5.03795	6.54148	0.770155	0.406166
[truncated: 5,617 more rows]
